# Supplementary material for: Evolutionary Analysis and Antiviral Drug Prediction of Mpox Virus
Source: Microorganisms. 2024 Nov 5;12(11):2239. doi: 10.3390/microorganisms12112239 (PMC11596041; doi:10.3390/microorganisms12112239)
Supplement: Supplementary file 1 [file microorganisms-12-02239-s001.zip › Supplementary Tables.xlsx]

## Sheet: Supplementary Table 1
Supplementary Table 1 MPXV sequences downloaded from the GISAID database
Lineage	Number of original sequence	Number of sequence after quality control
I	120	35
IIa	2	2
IIb A.1	16	15
IIb A.2.1	57	51
IIb A.2.2	5	2
IIb A.2.3	2	0
IIb A.3	6	0
IIb B.1.1	1268	179
IIb B.1.2	870	125
IIb B.1.3	632	193
IIb B.1.4	169	55
IIb B.1.5	110	16
IIb B.1.6	347	188
IIb B.1.7	451	93
IIb B.1.8	194	14
IIb B.1.9	103	22
IIb B.1.10	85	15
IIb B.1.11	214	18
IIb B.1.12	186	16
IIb B.1.13	64	13
IIb B.1.14	78	13
IIb B.1.15	20	0
IIb B.1.16	24	0
IIb B.1.17	66	3
Total	5089	1068

## Sheet: Supplementary Table 2
Supplementary Table 2 The mutations of MPXV genome
Protein	Nonsynonymous mutations	Synonymous mutations
NBT03_gp001_C23L	L92F, S105L, S225L	\
NBT03_gp002_C22L	F54S, R98Q, S193L, R196W, L238S	\
NBT03_gp003_C19L	H31Y, R253Q, D264N, S416L	\
NBT03_gp004	I187V, Y189S, G192E, Y233H, A261V	\
NBT03_gp005_C11R	\	I64I
NBT03_gp006	R213L, R213Q	L158L
NBT03_gp007	E63K	L125L
NBT03_gp008	N25S, A193S, S318F, D447N, E601K	I244I, L510L, F657F
NBT03_gp009	S41L	\
NBT03_gp010_C9L	D160N, E205K, T303R, A423D, E528K, T548A	L88L, I323I, P397P
NBT03_gp011_C7L	E57K	\
NBT03_gp012_C6L	D8N, S14F	D19D, I113I
NBT03_gp013_C5L	E28V, S124L, E176K	\
NBT03_gp014_C10L	D13N, E130K, I279N	V20V, V65V, P232P
NBT03_gp015_C1L	R39C, K74I, A148V, L205R	T87T, L126L, G177G, S183S, S213S
NBT03_gp016_N1L	\	F95F
NBT03_gp017_N2L	T2M, D25N, M62I, E162K	L163L
NBT03_gp018_M1L	G32E, S76F, S148L, M191I, D201N, S260L, A322V	A85A, F237F
NBT03_gp019_M2L	S17L, E60K, A67G, N68R, E141K, H173Y, E201K	L14L, P140P
NBT03_gp020_K1L	D92N, S221F, L254F, D256N	S185S
NBT03_gp021_K2L	L7V, R136Q, D162N, D184N, D219N, S286L	L80L, F127F
NBT03_gp022_K4L	R76K, E92K, S321F, D371N	I227I
NBT03_gp023_K5L	E44K, P99S, A146T, E185K	F232F
NBT03_gp024_K7R	\	L29L
NBT03_gp025_F1L	D12N, A142V, E153Q, P186L	R187R
NBT03_gp026_F2L	V98I	\
NBT03_gp027_F3L	R48C, D187N, R353K, I476G, D478N, G479E	P2P, V5V, T63T, I109I, L276L, P347P
NBT03_gp028_F4L	\	\
NBT03_gp029_F5L	E131K, M277I	S81S, L175L
NBT03_gp030_F6L	\	\
NBT03_gp031_F7L	G2V, E36K	\
NBT03_gp032_F8L	R20C	\
NBT03_gp033_F9L	G38E, P78S, S128L, P130S	A2A, Q24Q, V73V, P130P, G132G, H134H
NBT03_gp034_F10L	M231T, A260T, T402A	\
NBT03_gp035_F11L	S21F, 142V, V155G, S156L, D273N	F62F, I275I, I290I, N300N
NBT03_gp036_F12L	R33Q, R38C, E125K, E601Q	F199F, I225I, S448S, F611F
NBT03_gp037_F13L	S96R, D100N, K174Q, L178S, N267D, A288P, A290V, E353K	G87G, T143T, L227L, V341V, E359E
NBT03_gp038_F14L	\	\
NBT03_gp039_F14.5L	\	\
NBT03_gp040_F15L	D8N	S82S, S107S, P133P
NBT03_gp041_F16L	E41K, P110S	\
NBT03_gp042_F17R	M79I	\
NBT03_gp043_E1L	N59K, P196S, M262I	K58K, N169N, Q207Q, I395I
NBT03_gp044_E2L	A88T, D178N, E430K, P457H, R560K, E658K, V682A, G684A	F55F, I221I, I313I, L598L
NBT03_gp045_E3L	S102L	R53R
NBT03_gp046_E4L	N161I, E179V	F117F
NBT03_gp047_E6R	E493K, H539Y	F355F, F498F
NBT03_gp048_E7R	T11N, K12R, E42G, N43Y, N43L, N44F, P45S, D121N	\
NBT03_gp049_E8R	R28K, D42N, V91A	\
NBT03_gp050_E9L	R25Q, L108F, D143N, D218N, S333L, D398N, V573L, T717I, S736L, E888K	A57A, P145P, V518V, S736S, P738P, I954I
NBT03_gp051_E10R	D56N, L75K, N77D	\
NBT03_gp052_E11L	\	L3L
NBT03_gp053_O1L	S13L, P43L, L515P, F516S, N517K, K523E, L524R, R665C	V127V, L194L
NBT03_gp054_O2L	\	\
NBT03_gp055	\	\
NBT03_gp056_I1L	E312K	V266V
NBT03_gp057_I2L	S39L, L64W	\
NBT03_gp058_I3L	S89F, S135L	L114L, L247L
NBT03_gp059_I4L	E195V, R256C, S306F, R642K	F15F, L59L, G230G, L312L
NBT03_gp060_I5L	\	\
NBT03_gp061_I6L	S122F	V102V
NBT03_gp062_I7L	E73K, F267Y, H269Q, N374T,	T97T, I140I, T284T, F302F
NBT03_gp063_I8R	P341H, N575K, Y577L, E582L, A584G, A584D	L510L
NBT03_gp064_G1L	R105Q, M291I, D361Y, I368V, K369M, G391E, D392V, S394F, S424L, S472F	Y307Y, I357I, L360L, D392D
NBT03_gp065_G3L	A31G	T25T, S63S
NBT03_gp066_G2R	\	L75L
NBT03_gp067_G4L	E21D, E29K	F8F
NBT03_gp068_G5R	S204F	V305V
NBT03_gp069_G5.5R	I62K, N63I	\
NBT03_gp070_G6R	S73R, E115K, A120V, D133N, D143N	\
NBT03_gp071_G7L	S27F, E158K, D196N, I263K, E291D, E291G, K292A, Y293T, K295I	L293L
NBT03_gp072_G8R	S30L, A39V, D88N	L213L
NBT03_gp073_G9R	E8K, P119A, T124S, M142I, R194H	K103K, I149I
NBT03_gp074_L1R	\	N96N
NBT03_gp075_L2R	R38Q	\
NBT03_gp076_L3L	R181K	P16P, L261L
NBT03_gp077_L4R	E162K	\
NBT03_gp078_L5R	D124N	F55F
NBT03_gp079_J1R	\	T9T, V107V, L119L
NBT03_gp080_J2R	\	V36V
NBT03_gp081_J3R	D108N, R143Q	\
NBT03_gp082_J4R	S182L	L33L, T37T, V149V
NBT03_gp083_J5L	V101I	\
NBT03_gp084_J6R	Q427P, N428D, D527N, S734L, V794I, D1137N	K50K, Q284Q, I402I, F416F, T442T, F961F, V1036V, F1154F
NBT03_gp085_H1L	S48F, V167I	T59T, L148L
NBT03_gp086_H2R	D2N, R88K	L46L
NBT03_gp087_H3L	E165K, D182N	\
NBT03_gp088_H4L	I66V, D113N, D213N, E238V, K268N, E352K, N374T, G544E, P600S, H740Y	F717F
NBT03_gp089_H5R	S92F, E127V, D147N, V166I	S4S, N7N
NBT03_gp090_H6R	N15Y, S22L, D24A, N25K, A27P, E52K, R130G,	P26P
NBT03_gp091_H7R	D44N	\
NBT03_gp092_D1R	E207K, V528I, E553K, E700K, D771N, A790V, E831K	Q27Q, K106K, L215L
NBT03_gp093_D2L	D56N	\
NBT03_gp094_D3R	E47K	V125V
NBT03_gp095_D4R	E171K, D192E	\
NBT03_gp096_D5R	S21L, G443E, S455R, D729N, E780K, P785S	V65V
NBT03_gp097_D6R	G4K, D463N, K606E	L307L, R579R
NBT03_gp098_D7R	E52K, S161A	V85V, D160D
NBT03_gp099_D8L	Q230H, S295H	S31S
NBT03_gp100_D9R	\	\
NBT03_gp101_D10R	D58N, H198Y, D247N, D248N	L89L
NBT03_gp102_D11L	A249V, A313T	P548P, L611L
NBT03_gp103_D12L	\	L37L, Q46Q, L75L, R281R
NBT03_gp104_D13L	\	F168F
NBT03_gp105_A1L	\	\
NBT03_gp106_A2L	\	\
NBT03_gp107_A2.5L	\	\
NBT03_gp108_A3L	A460S, K593Q, Q594R	I89I, P401P
NBT03_gp109_A4L	S175L, E247K	V273V
NBT03_gp110_A5R	E19K	\
NBT03_gp111_A6L	D277N, D333N, M357I	T301T, L354L
NBT03_gp112_A7L	F99S, D248N, T341A, Y425N, R533Q, Q573P	Q106Q, A346A
NBT03_gp113_A8R	\	L41L, L142L
NBT03_gp114_A9L	\	\
NBT03_gp115_A10L	S55L, D98N, D136G, S748F, G883S	F283F, F399F, S796S
NBT03_gp116_A11R	D214N	I79I, S128S
NBT03_gp117_A12L	S76F	K154K
NBT03_gp118_A13L	A17T, S40F	\
NBT03_gp119_A14L	\	V79V
NBT03_gp120_A14.5L	\	\
NBT03_gp121_A15L	\	\
NBT03_gp122_A16L	S66L	\
NBT03_gp123_A17L	Y52C, L53M, L53F, G54L, K57N, N58Y, C179Y	N114N
NBT03_gp124_A18R	D29N, E62K, R243Q, E435K	F61F, V183V
NBT03_gp125_A19L	S3N, G9A, M10I, K11S, K11P, S12R, S63L	\
NBT03_gp126_A21L	D110N	\
NBT03_gp127_A20R	P73S, E109K	F410F
NBT03_gp128_A22R	S7L, D61N, S112L, M161I	F138F
NBT03_gp129_A23R	G31R, S43L, S307L	\
NBT03_gp130_A24R	D280N	S220S, V231V, Q436Q, L1163L
NBT03_gp131_A26L	E68K, R507K	\
NBT03_gp132_A27L	P15S	\
NBT03_gp133_A28L	\	S85S
NBT03_gp134_A29L	\	\
NBT03_gp135_A30L	\	F9F
NBT03_gp136_A30.5L	\	\
NBT03_gp137_A31R	S103F, N130S	\
NBT03_gp138_A32L	L68I, S195A	P48P, D253D
NBT03_gp139_A33R	V148I	\
NBT03_gp140_A34R	\	\
NBT03_gp141_A35R	S115F, D117N, S142L	I99I
NBT03_gp142_A36R	S7L, S89F, D97N, E108K	F99F
NBT03_gp143_A37R	I37N, T53S, E65K, D92N, D257N	L228L, I247I
NBT03_gp144	\	K27K
NBT03_gp145_A38L	R3K, K43Q	P41P, F139F
NBT03_gp146_A41L	S57F	\
NBT03_gp147_A42R	L61F, R122K	L58L
NBT03_gp148_A43R	E56V, A125T	\
NBT03_gp149_A43.5R	E56K	V45V
NBT03_gp150_A44L	\	I328I
NBT03_gp151_A45R	G28V, S29L, E122K	L40L, D78D
NBT03_gp152_A46R	D4N, D128N, S195F, H221Y, D235N	P93P
NBT03_gp153_A48R	\	L111L
NBT03_gp154_A50R	L26M, K71N, S138F, D325N, E407K, D442N, D476N	F93F, V346V
NBT03_gp155_A51R	L85F, P95S, D128N	F26F, P194P, P319P
NBT03_gp156_A56R	E121K, G142E, D251N, S288L	\
NBT03_gp157_B1R	R267K, D288N	N177N, L225L
NBT03_gp158_B2R	E68K, H120Y, D172N, G349S, A475V, P478S	L215L, L216L, L246L, I447I, E455E
NBT03_gp159_B4R	E7K, E70K, N161R, H162R, R163G, E194A, S255L, S293L, R339C,	D91D, K98K, L127L, F279F, L500L, Q518Q
NBT03_gp160_B5R	E69K, M97I, G115R, E129K, P221S	S261S
NBT03_gp161_B6R	D53N	F80F
NBT03_gp162_B7R	\	\
NBT03_gp163_B8R	L263F	\
NBT03_g164_B9R	S12F, E46K, S51G, S141L	I144I
NBT03_gp165_B11R	T20A, D44E	\
NBT03_gp166_B12R	D94N, E174K, S179L, A238V, E250K	F4F, R75R, L252L
NBT03_gp167_K2L	E111K, S274L	L141L, H327H
NBT03_gp168_B15R	D67N, R69C	\
NBT03_gp169_B19R	M41I, A64T, A68T, R148K, D192N, S243L, S279N	K8K, F73F, V135V
NBT03_gp170_B20R	A35V, H165Y, E452K, D540N, N624Y, R689C, E709K, S731L	E623E, I657I, L726L, L739L
NBT03_gp171_K2L	P20G, S91L, N172Y, V174P, T175S, S176Y	L131L, S145S, F196F, L264L
NBT03_gp172_C14L	E31K	\
NBT03_gp173	S47L, L151F, D198N, D209N, E245K, A303V, R375Q, S451F, D490N, S532L, S553N, P722S, S812L, E1139K, S1190L, A1232V, K1401T, D1546N, S1590F, D1604N, S1633L, A1660T, M1741I, D1877N	Q4Q, S278S, L377L, A1069A, F1583F, S1812S
NBT03_gp174_C16L	\	L20L, I87I
NBT03_gp175	A6G, V9L, S12L, F64V, R84K, S142L	\
NBT03_gp176	Y233H, A261V	I214I, L378L
NBT03_gp177_C19L	H31Y, R253Q, D264N, S416L	I362I, A390A, I499I, L505L
NBT03_gp178_C22L	S54F, R98Q, S193L, R196W, S238L	K60K, V297V
NBT03_gp179_C23L	L92F, S105L, S225L	\

## Sheet: Supplementary Table 3
Supplementary Table 3 Scores of each protein prediction model
Protein	Predicted score（pLDDT）
	Model 1	Model 2	Model 3	Model 4	Model 5
F13L	90.6	89.9	92.2	91.8	90.2
C5L	86.9	79.2	88.9	81.4	77.6
G7L	55.3	60.6	63.2	61.8	62.9

## Sheet: Supplementary Table 4
Supplementary Table 4 Interactions between MPXV proteins and human proteins and their source
Human protein		MPXV protein	Source
STRING ID	Gene name
ENSP00000495778	ABHD5	OPG117(D5R)	PMID: 36280003
ENSP00000483300	ACACA	OPG044(K7R)	PMID: 36280003
ENSP00000483300	ACACA	OPG199(K2L)	HPIDB 3.0 database
ENSP00000324287	ACAP2	OPG039(K1L)	PMID: 16039000
ENSP00000357459	ADAR	OPG065(E3L)	PMID: 36280003
ENSP00000353114	AHNAK2	OPG036(N2L)	PMID: 36280003
ENSP00000257787	AKIRIN2	OPG070(E8R)	PMID: 36280003
ENSP00000366109	ANXA1	OPG117(D5R)	PMID: 36280003
ENSP00000346032	ANXA2	OPG117(D5R)	PMID: 36280003
ENSP00000483185	AP2B1	OPG029(C6L)	PMID: 36280003
ENSP00000483185	AP2B1	OPG036(N2L)	PMID: 36280003
ENSP00000083182	APPBP2	OPG080(I4L)	PMID: 36280003
ENSP00000446917	APPL2	OPG091(G6R)	PMID: 36280003
ENSP00000384517	ARNTL	OPG044(K7R)	PMID: 36280003
ENSP00000358737	ATP5PB	OPG029(C6L)	PMID: 36280003
ENSP00000329757	ATP6V0C	OPG070(E8R)	PMID: 36280003
ENSP00000366748	AUP1	OPG029(C6L)	PMID: 36280003
ENSP00000419371	AZI2	OPG029(C6L)	PMID: 36263798
ENSP00000378040	BAD	OPG035(N1L)	PMID: 36263798
ENSP00000378040	BAD	OPG045(F1L)	PMID: 36280003
ENSP00000363591	BAK	OPG045(F1L)	PMID: 36263798
ENSP00000417132	BAP1	OPG154(A27L)	HPIDB 3.0 database
ENSP00000293288	BAX	OPG035(N1L)	PMID: 36263798
ENSP00000293288	BAX	OPG045(F1L)	PMID: 36280003
ENSP00000404503	BBC3	OPG045(F1L)	PMID: 36280003
ENSP00000376943	BCL2L11	OPG035(N1L)	Virus-string database
ENSP00000376943	BCL2L11	OPG045(F1L)	Virus-string database
ENSP00000355231	BECN1	OPG045(F1L)	PMID: 36280003
ENSP00000355231	BECN1	OPG080(I4L)	blastp
ENSP00000318822	BID	OPG035(N1L)	PMID: 36280003
ENSP00000318822	BID	OPG045(F1L)	PMID: 36280003
ENSP00000316779	BIN1	OPG178(A48R)	PMID: 36280003
ENSP00000346697	BMF	OPG045(F1L)	PMID: 36280003
ENSP00000253354	BPIFB1	OPG070(E8R)	PMID: 36280003
ENSP00000263377	BRD4	OPG058(F14L)	PMID:34949827
ENSP00000396052	BRMS1	OPG029(C6L)	PMID: 36280003
ENSP00000359206	BTRC	OPG039(K1L)	PMID:25081317
ENSP00000328069	C6ORF58	OPG080(I4L)	PMID: 36280003
ENSP00000499797	CALM2	OPG080(I4L)	blastp
ENSP00000291295	CALM3	OPG065(E3L)	PMID: 36280003
ENSP00000297156	CAMLG	OPG002(C22L)	PMID:19451633
ENSP00000442318	CAND1	OPG080(I4L)	PMID: 36280003
ENSP00000340329	CAPRIN1	OPG065(E3L)	PMID: 36280003
ENSP00000206423	CCDC80	OPG070(E8R)	PMID: 36280003
ENSP00000225831	CCL2	OPG058(F14L)	PMID:34949827
ENSP00000351671	CCL20	OPG002(C22L)	HPIDB 3.0 database
ENSP00000259607	CCL21	OPG170(A41L)	PMID: 36263798
ENSP00000375086	CCL25	OPG002(C22L)	PMID: 36263798
ENSP00000375086	CCL25	OPG170(A41L)	PMID: 36263798
ENSP00000378365	CCL26	OPG170(A41L)	PMID: 36263798
ENSP00000354416	CCL28	OPG002(C22L)	PMID: 36263798
ENSP00000354416	CCL28	OPG170(A41L)	PMID: 36263798
ENSP00000293272	CCL5	OPG022	Virus-string database
ENSP00000304903	CD2BP2	OPG070(E8R)	PMID:19637933
ENSP00000263645	CD81	OPG064(E2L)	Virus-string database
ENSP00000263645	CD81	OPG074(O1L)	Virus-string database
ENSP00000355237	CDC42BPB	OPG029(C6L)	PMID: 36280003
ENSP00000216420	CGRRF1	OPG029(C6L)	PMID: 36280003
ENSP00000439856	CHERP	OPG029(C6L)	PMID: 36280003
ENSP00000376306	CIT	OPG080(I4L)	PMID: 36280003
ENSP00000299198	CKB	OPG065(E3L)	PMID: 36280003
ENSP00000479606	CLTC	OPG044(K7R)	HPIDB 3.0 database
ENSP00000362962	CNTRL	OPG029(C6L)	PMID: 36280003
ENSP00000487041	COBLL1	OPG044(K7R)	PMID: 36280003
ENSP00000379823	COL4A3	OPG091(G6R)	PMID: 36280003
ENSP00000295550	COL6A3	OPG117(D5R)	PMID: 36280003
ENSP00000433560	CRYAB	OPG070(E8R)	PMID:19637933
ENSP00000304669	CTNNA1	OPG029(C6L)	PMID: 36280003
ENSP00000366474	CTNNBIP1	OPG029(C6L)	PMID: 36280003
ENSP00000326804	CUL1	OPG003(C19L)	PMID:20703935
ENSP00000326804	CUL1	OPG023	PMID:20703935
ENSP00000326804	CUL1	OPG025(C9L)	PMID: 36263798
ENSP00000326804	CUL1	OPG189(B4R)	PMID:20703935
ENSP00000264414	CUL3	OPG047(F3L)	PMID:20703935
ENSP00000282251	CWF19L2	OPG091(G6R)	PMID: 36280003
ENSP00000379110	CXCL1	OPG170(A41L)	PMID: 36280003
ENSP00000305651	CXCL10	OPG058(F14L)	PMID:34949827
ENSP00000379140	CXCL12	OPG002(C22L)	PMID: 36263798
ENSP00000286758	CXCL13	OPG002(C22L)	PMID: 36263798
ENSP00000286758	CXCL13	OPG170(A41L)	PMID: 36280003
ENSP00000337065	CXCL14	OPG002(C22L)	PMID: 36263798
ENSP00000306117	DDX19A	OPG199(K2L)	HPIDB 3.0 database
ENSP00000455813	DDX19B	OPG199(K2L)	HPIDB 3.0 database
ENSP00000371846	DEAF1	OPG036(N2L)	PMID: 36280003
ENSP00000356520	DHX9	OPG065(E3L)	PMID: 36280003
ENSP00000369129	DSP	OPG065(E3L)	PMID: 36280003
ENSP00000239223	DUSP1	OPG091(G6R)	PMID: 36280003
ENSP00000339063	EEF1A1	OPG199(K2L)	HPIDB 3.0 database
ENSP00000217182	EEF1A2	OPG199(K2L)	HPIDB 3.0 database
ENSP00000275493	EGFR	OPG019(C11R)	PMID: 36263798
ENSP00000355601	EGLN1	OPG031(C10L)	PMID: 36280003
ENSP00000233057	EIF2AK2	OPG047(F3L)	PMID: 36263798
ENSP00000233057	EIF2AK2	OPG065(E3L)	PMID: 36263798
ENSP00000425561	EIF4E	OPG092(G7L)	Virus-string database
ENSP00000323714	EIF4E1B	OPG092(G7L)	Virus-string database
ENSP00000393324	EIF4E3	OPG092(G7L)	Virus-string database
ENSP00000433664	EIF4G2	OPG048(F4L)	PMID: 36280003
ENSP00000355809	ENAH	OPG048(F4L)	PMID: 36280003
ENSP00000495530	ENO1	OPG065(E3L)	PMID: 36280003
ENSP00000437402	ENO2	OPG065(E3L)	PMID: 36280003
ENSP00000324105	ENO3	OPG065(E3L)	PMID: 36280003
ENSP00000360798	EPS15	OPG164(A36R)	PMID: 36263798
ENSP00000435585	EPS8L2	OPG036(N2L)	PMID: 36280003
ENSP00000262455	ERP44	OPG036(N2L)	PMID: 36280003
ENSP00000334100	EXOC7	OPG029(C6L)	PMID: 36280003
ENSP00000353393	F8	OPG031(C10L)	PMID: 36280003
ENSP00000393312	FGFR1	OPG108(H3L)	Virus-string database
ENSP00000296137	FYCO1	OPG029(C6L)	PMID: 36280003
ENSP00000377681	G3BP1	OPG065(E3L)	PMID: 36280003
ENSP00000359504	GBP1	OPG029(C6L)	PMID: 36280003
ENSP00000275364	GNA12	OPG029(C6L)	PMID: 36280003
ENSP00000416097	GOLGA2	OPG036(N2L)	PMID: 36280003
ENSP00000416097	GOLGA2	OPG080(I4L)	PMID: 36280003
ENSP00000357484	GOPC	OPG069(E7R)	Virus-string database
ENSP00000379841	GPS2	OPG029(C6L)	PMID: 36280003
ENSP00000379841	GPS2	OPG048(F4L)	PMID: 36280003
ENSP00000376345	GRB2	OPG080(I4L)	blastp
ENSP00000263956	GTF3C3	OPG070(E8R)	PMID: 36280003
ENSP00000366679	H2AC12	OPG044(K7R)	PMID: 36280003
ENSP00000366679	H2AC12	OPG199(K2L)	HPIDB 3.0 database
ENSP00000351589	H2AC13	OPG044(K7R)	PMID: 36280003
ENSP00000328484	H2AC14	OPG044(K7R)	PMID: 36280003
ENSP00000328484	H2AC14	OPG199(K2L)	HPIDB 3.0 database
ENSP00000352627	H2AC17	OPG044(K7R)	HPIDB 3.0 database
ENSP00000352627	H2AC17	OPG199(K2L)	HPIDB 3.0 database
ENSP00000358155	H2AC18	OPG044(K7R)	PMID: 36280003
ENSP00000475814	H2AC19	OPG044(K7R)	HPIDB 3.0 database
ENSP00000475814	H2AC19	OPG199(K2L)	HPIDB 3.0 database
ENSP00000332194	H2AC20	OPG044(K7R)	PMID: 36280003
ENSP00000332194	H2AC20	OPG199(K2L)	HPIDB 3.0 database
ENSP00000367022	H2AC6	OPG044(K7R)	PMID: 36280003
ENSP00000367022	H2AC6	OPG199(K2L)	HPIDB 3.0 database
ENSP00000341094	H2AC7	OPG044(K7R)	PMID: 36280003
ENSP00000341094	H2AC7	OPG199(K2L)	HPIDB 3.0 database
ENSP00000303373	H2AC8	OPG044(K7R)	PMID: 36280003
ENSP00000303373	H2AC8	OPG199(K2L)	HPIDB 3.0 database
ENSP00000438553	H2AJ	OPG044(K7R)	PMID: 36280003
ENSP00000438553	H2AJ	OPG199(K2L)	HPIDB 3.0 database
ENSP00000355656	H2AW	OPG044(K7R)	PMID: 36280003
ENSP00000355656	H2AW	OPG199(K2L)	HPIDB 3.0 database
ENSP00000349430	H2BC12	OPG199(K2L)	HPIDB 3.0 database
ENSP00000366618	H2BC13	OPG199(K2L)	HPIDB 3.0 database
ENSP00000477907	H2BC14	OPG199(K2L)	HPIDB 3.0 database
ENSP00000483903	H2BC15	OPG199(K2L)	HPIDB 3.0 database
ENSP00000445831	H2BC18	OPG199(K2L)	HPIDB 3.0 database
ENSP00000321744	H2BC4	OPG199(K2L)	HPIDB 3.0 database
ENSP00000289316	H2BC5	OPG199(K2L)	HPIDB 3.0 database
ENSP00000479169	H2BC9	OPG199(K2L)	HPIDB 3.0 database
ENSP00000481622	H2BS1	OPG199(K2L)	HPIDB 3.0 database
ENSP00000254810	H3-3B	OPG199(K2L)	HPIDB 3.0 database
ENSP00000355657	H3-4	OPG199(K2L)	HPIDB 3.0 database
ENSP00000385479	H3C15	OPG199(K2L)	HPIDB 3.0 database
ENSP00000484638	H3C8	OPG199(K2L)	HPIDB 3.0 database
ENSP00000244537	H4C6	OPG044(K7R)	PMID: 36280003
ENSP00000481486	H4C9	OPG044(K7R)	HPIDB 3.0 database
ENSP00000481486	H4C9	OPG199(K2L)	HPIDB 3.0 database
ENSP00000244573	HIST1H1A	OPG065(E3L)	PMID: 36280003
ENSP00000341214	HIST1H1T	OPG065(E3L)	PMID: 36280003
ENSP00000399168	HLA-B	OPG070(E8R)	PMID: 36280003
ENSP00000378786	HLA-DRA	OPG091(G6R)	PMID: 36280003
ENSP00000341826	HNRNPA1	OPG065(E3L)	PMID: 36280003
ENSP00000346694	HNRNPA2B1	OPG065(E3L)	PMID: 36280003
ENSP00000425031	HNRNPAB	OPG065(E3L)	PMID: 36280003
ENSP00000451291	HNRNPC	OPG065(E3L)	PMID: 36280003
ENSP00000313199	HNRNPD	OPG065(E3L)	PMID: 36280003
ENSP00000365458	HNRNPK	OPG065(E3L)	PMID: 36280003
ENSP00000363745	HNRNPR	OPG065(E3L)	PMID: 36280003
ENSP00000491215	HNRNPU	OPG065(E3L)	PMID: 36280003
ENSP00000257572	HRK	OPG045(F1L)	PMID: 36280003
ENSP00000357791	HRNR	OPG065(E3L)	PMID: 36280003
ENSP00000431512	HSF1	OPG079(I3L)	PMID: 24516381
ENSP00000335153	HSP90AA1	OPG136(A10L)	PMID: 11773412
ENSP00000324173	HSPA5	OPG044(K7R)	PMID: 36280003
ENSP00000248553	HSPB1	OPG080(I4L)	PMID:19946139
ENSP00000340648	HUWE1	OPG045(F1L)	PMID: 36280003
ENSP00000384474	HYPK	OPG091(G6R)	PMID: 36280003
ENSP00000276927	IFNA1	OPG204(B19R)	PMID: 36263798
ENSP00000369581	IFNB1	OPG204(B19R)	PMID:18837778
ENSP00000229135	IFNG	OPG193(B8R)	PMID: 36263798
ENSP00000430684	IKBKB	OPG031(C10L)	PMID:37099065
ENSP00000430684	IKBKB	OPG058(F14L)	PMID:34949827
ENSP00000430684	IKBKB	OPG200(C16L )	PMID: 36263798
ENSP00000483825	IKBKG	OPG035(N1L)	PMID:15215253
ENSP00000280357	IL18	OPG022	Virus-string database
ENSP00000386380	IL1R1	OPG176(A46R)	PMID:15767367
ENSP00000306512	IL8	OPG022	Virus-string database
ENSP00000355011	ILF2	OPG065(E3L)	PMID: 36280003
ENSP00000404121	ILF3	OPG065(E3L)	PMID: 36280003
ENSP00000256458	IRAK2	OPG044(K7R)	Virus-string database
ENSP00000245414	IRF1	OPG039(K1L)	PMID:22345458
ENSP00000471896	IRF3	OPG029(C6L)	PMID:22899927
ENSP00000471896	IRF3	OPG035(N1L)	PMID:15215253
ENSP00000471896	IRF3	OPG036(N2L)	PMID:23761407
ENSP00000471896	IRF3	OPG044(K7R)	PMID:18636090
ENSP00000310127	IRF3	OPG054(F10L)	Virus-string database
ENSP00000471896	IRF3	OPG176(A46R)	PMID:22899927
ENSP00000380697	IRF7	OPG029(C6L)	PMID:22899927
ENSP00000380697	IRF7	OPG044(K7R)	PMID:18636090
ENSP00000361202	IRS4	OPG044(K7R)	HPIDB 3.0 database
ENSP00000361202	IRS4	OPG199(K2L)	HPIDB 3.0 database
ENSP00000368699	ISG15	OPG047(F3L)	PMID: 36263798
ENSP00000368699	ISG15	OPG065(E3L)	PMID: 36263798
ENSP00000368699	ISG15	OPG162(A34R)	PMID:37036376
ENSP00000368699	ISG15	OPG164(A36R)	PMID:37036376
ENSP00000370719	ITSN1	OPG164(A36R)	PMID: 36263798
ENSP00000360266	JUN	OPG054(F10L)	Virus-string database
ENSP00000360266	JUN	OPG187(B1R)	PMID: 36280003
ENSP00000377508	JUP	OPG065(E3L)	PMID: 36280003
ENSP00000377508	JUP	OPG095(L1R)	PMID: 36280003
ENSP00000414982	KLC1	OPG164(A36R)	PMID: 36263798
ENSP00000313829	KHDRBS1	OPG070(E8R)	PMID:19637933
ENSP00000361298	KIF2C	OPG070(E8R)	PMID:19637933
ENSP00000307078	KIF5B	OPG164(A36R)	PMID: 36280003
ENSP00000399403	KLC2	OPG056(F12L)	PMID: 36263798
ENSP00000399403	KLC2	OPG164(A36R)	PMID: 36280003
ENSP00000375810	KLC3	OPG029(C6L)	PMID: 36280003
ENSP00000438483	KPNA2	OPG036(N2L)	PMID: 19637933
ENSP00000357552	KPNA5	OPG036(N2L)	PMID: 36280003
ENSP00000448220	KRT4	OPG001(C23L)	PMID: 19637933
ENSP00000448220	KRT4	OPG029(C6L)	PMID:19637933
ENSP00000448220	KRT4	OPG154(A27L)	PMID:19637933
ENSP00000375829	LAD1	OPG044(K7R)	PMID: 36280003
ENSP00000374309	LAMA1	OPG153(A26L)	HPIDB 3.0 database
ENSP00000226299	LAP3	OPG069(E7R)	Virus-string database
ENSP00000226299	LAP3	OPG091(G6R)	PMID: 36280003
ENSP00000422626	LARP7	OPG070(E8R)	PMID: 36280003
ENSP00000263598	LCN1	OPG091(G6R)	PMID: 36280003
ENSP00000261366	LMNB1	OPG148(A20R)	PMID: 36280003
ENSP00000327054	LMNB2	OPG148(A20R)	PMID: 36280003
ENSP00000366757	LMO7	OPG091(G6R)	PMID: 36280003
ENSP00000273261	LRIG1	OPG070(E8R)	PMID: 36280003
ENSP00000469468	LSM4	OPG025(C9L)	PMID: 36280003
ENSP00000403495	LTA	OPG002(C22L)	HPIDB 3.0 database
ENSP00000381070	MAP2K7	OPG187(B1R)	PMID: 36280003
ENSP00000241014	MAPK8IP1	OPG187(B1R)	PMID: 36280003
ENSP00000251472	MAST1	OPG065(E3L)	PMID: 36280003
ENSP00000354671	MAST2	OPG065(E3L)	PMID: 36280003
ENSP00000385727	MAST4	OPG065(E3L)	PMID: 36280003
ENSP00000254898	MATN2	OPG091(G6R)	PMID: 36280003
ENSP00000256429	MBD2	OPG029(C6L)	PMID: 36280003
ENSP00000468304	MBTD1	OPG070(E8R)	PMID: 36280003
ENSP00000386227	MCC	OPG210	PMID:19451633
ENSP00000343657	MCCC2	OPG044(K7R)	PMID: 36280003
ENSP00000262105	MCM4	OPG054(F10L)	Virus-string database
ENSP00000262105	MCM4	OPG187(B1R)	Virus-string database
ENSP00000301327	MFSD3	OPG036(N2L)	PMID: 36280003
ENSP00000340900	MIA3	OPG199(K2L)	HPIDB 3.0 database
ENSP00000436812	MUC5B	OPG002(C22L)	PMID:19451633
ENSP00000401399	MYD88	OPG176(A46R)	PMID: 36263798
ENSP00000493594	MYH14	OPG029(C6L)	PMID: 36280003
ENSP00000348821	MYOM1	OPG036(N2L)	PMID: 36280003
ENSP00000352272	MYOZ1	OPG070(E8R)	PMID: 36280003
ENSP00000403683	NABP1	OPG070(E8R)	PMID: 36280003
ENSP00000253719	NAPSA	OPG029(C6L)	PMID:22899927
ENSP00000417273	NCK1	OPG164(A36R)	PMID: 36263798
ENSP00000268712	NCOR1	OPG044(K7R)	PMID: 36280003
ENSP00000311997	NEFH	OPG039(K1L)	PMID: 36280003
ENSP00000311997	NEFH	OPG065(E3L)	PMID: 36280003
ENSP00000324792	NFATC2IP	OPG065(E3L)	Virus-string database
ENSP00000226574	NFKB1	OPG003(C19L)	PMID:19451633
ENSP00000216797	NFKBIA	OPG039(K1L)	PMID:15016878
ENSP00000478516	NLRP1	OPG045(F1L)	PMID: 36263798
ENSP00000348395	NPEPL1	OPG069(E7R)	Virus-string database
ENSP00000296930	NPM1	OPG070(E8R)	PMID: 36280003
ENSP00000419628	NUDT5	OPG149(A22R)	PMID: 36280003
ENSP00000357480	NUS1	OPG091(G6R)	PMID: 36280003
ENSP00000344314	OFD1	OPG029(C6L)	PMID: 36280003
ENSP00000225328	P2RX5	OPG070(E8R)	PMID: 36280003
ENSP00000419027	PCCB	OPG044(K7R)	PMID: 36280003
ENSP00000411825	PDCD6IP	OPG029(C6L)	PMID:19637933
ENSP00000385385	PDIA6	OPG070(E8R)	PMID:19637933
ENSP00000360305	PDLIM1	OPG101(J2R)	PMID: 36280003
ENSP00000296029	PF4	OPG170(A41L)	PMID: 36280003
ENSP00000291009	PIP	OPG065(E3L)	PMID: 36280003
ENSP00000361275	PLK3	OPG210	PMID:19451633
ENSP00000347038	PLSCR4	OPG036(N2L)	PMID:19637933
ENSP00000326119	PMAIP1	OPG045(F1L)	PMID: 36280003
ENSP00000386105	POLD2	OPG071(E9L)	Virus-string database
ENSP00000419425	PPIA	OPG037(M1L)	Virus-string database
ENSP00000306682	PPM1D	OPG116(D4R)	Virus-string database
ENSP00000478767	PPP1R9B	OPG210	PMID:19451633
ENSP00000368646	PRDX4	OPG036(N2L)	PMID: 36280003
ENSP00000265563	PRKAR2A	OPG104(J5L)	PMID: 36280003
ENSP00000356574	QSOX1	OPG091(G6R)	PMID: 36280003
ENSP00000265806	R3HCC1	OPG036(N2L)	PMID: 36280003
ENSP00000258098	RAB11FIP5	OPG070(E8R)	PMID: 36280003
ENSP00000368100	RAD50	OPG029(C6L)	PMID: 36280003
ENSP00000427123	RAI14	OPG036(N2L)	PMID: 36280003
ENSP00000427123	RAI14	OPG080(I4L)	PMID: 36280003
ENSP00000283195	RANBP2	OPG029(C6L)	PMID: 36280003
ENSP00000382239	RBM12B	OPG070(E8R)	PMID: 36280003
ENSP00000365950	RBM3	OPG095(L1R)	PMID: 36280003
ENSP00000365950	RBM3	OPG127(A2L)	PMID: 15518812
ENSP00000359645	RBMX	OPG065(E3L)	PMID: 36280003
ENSP00000384273	RELA	OPG023	PMID:36830694
ENSP00000384273	RELA	OPG038(M2L)	PMID:23999164
ENSP00000384273	RELA	OPG058(F14L)	PMID:34949827
ENSP00000351422	REX1BD	OPG178(A48R)	PMID: 36280003
ENSP00000400175	RHOA	OPG055(F11L)	Virus-string database
ENSP00000296782	RICTOR	OPG062(F17R)	PMID: 36263798
ENSP00000366070	RILPL1	OPG044(K7R)	PMID: 36280003
ENSP00000242719	RNF11	OPG070(E8R)	PMID: 36280003
A0A314L6B1	ROA2	OPG110(H5R)	HPIDB 3.0 database
ENSP00000346088	RPL22	OPG199(K2L)	HPIDB 3.0 database
ENSP00000389103	RPL23A	OPG065(E3L)	PMID: 36280003
ENSP00000346015	RPL27A	OPG044(K7R)	HPIDB 3.0 database
ENSP00000296674	RPS23	OPG091(G6R)	PMID: 36280003
ENSP00000307272	RPTOR	OPG062(F17R)	PMID: 36263798
ENSP00000354622	RUNDC1	OPG029(C6L)	PMID: 36280003
ENSP00000357711	S100A7	OPG091(G6R)	PMID: 36280003
ENSP00000369292	SAMD9	OPG023	PMID:30918078
ENSP00000369292	SAMD9	OPG025(C9L)	PMID:29447249
ENSP00000369292	SAMD9	OPG027(C7L)	PMID:29447249
ENSP00000369292	SAMD9	OPG039(K1L)	PMID:29447249
ENSP00000326247	SAMD9L	OPG023	PMID:30918078
ENSP00000326247	SAMD9L	OPG025(C9L)	PMID:35751396
ENSP00000326247	SAMD9L	OPG027(C7L)	PMID:35751396
ENSP00000326247	SAMD9L	OPG039(K1L)	PMID:35751396
ENSP00000430242	SBSN	OPG091(G6R)	PMID: 36280003
ENSMUSP00000110894	45541	OPG029(C6L)	PMID: 36280003
ENSMUSP00000113038	45543	OPG029(C6L)	PMID: 36280003
ENSP00000349748	SFPQ	OPG029(C6L)	PMID: 36280003
ENSP00000231487	SKP1	OPG003(C19L)	PMID:19451633
ENSP00000231487	SKP1	OPG023	PMID:36830694
ENSP00000360671	SLC25A5	OPG199(K2L)	HPIDB 3.0 database
ENSP00000370808	SLC25A6	OPG199(K2L)	HPIDB 3.0 database
ENSP00000363809	SLC39A7	OPG002(C22L)	PMID:19451633
ENSP00000358770	SLK	OPG199(K2L)	HPIDB 3.0 database
ENSP00000426568	SMAD1	OPG175(A45R)	PMID:19637933
ENSP00000449396	SMARCC2	OPG036(N2L)	PMID: 36280003
ENSP00000354720	SMC3	OPG035(N1L)	PMID:19444697
ENSP00000366998	SNX5	OPG044(K7R)	PMID: 36280003
ENSP00000348984	SON	OPG036(N2L)	PMID: 36280003
ENSP00000348984	SON	OPG091(G6R)	PMID: 36280003
ENSP00000387266	SPIRE1	OPG044(K7R)	PMID: 36280003
ENSP00000376423	SPRR2A	OPG065(E3L)	PMID: 36280003
ENSP00000357744	SPRR2B	OPG065(E3L)	PMID: 36280003
ENSP00000357746	SPRR2D	OPG065(E3L)	PMID: 36280003
ENSP00000357740	SPRR2E	OPG065(E3L)	PMID: 36280003
ENSP00000357737	SPRR2G	OPG065(E3L)	PMID: 36280003
ENSP00000349259	SPTBN1	OPG044(K7R)	PMID: 36280003
ENSP00000432568	SPTBN2	OPG044(K7R)	PMID: 36280003
ENSP00000231461	ST8SIA4	OPG091(G6R)	PMID: 36280003
ENSP00000354394	STAT1	OPG052(F8L)	PMID: 36280003
ENSP00000354394	STAT1	OPG106(H1L)	Virus-string database
ENSP00000315768	STAT2	OPG029(C6L)	PMID: 36263798
ENSP00000360922	STAU1	OPG065(E3L)	PMID: 36280003
ENSP00000428756	STAU2	OPG065(E3L)	PMID: 36280003
ENSP00000263918	STRN	OPG029(C6L)	PMID: 36280003
ENSP00000376076	SUMO1	OPG065(E3L)	Virus-string database
ENSP00000405965	SUMO2	OPG065(E3L)	Virus-string database
ENSP00000330343	SUMO3	OPG065(E3L)	Virus-string database
ENSP00000318635	SUMO4	OPG065(E3L)	Virus-string database
ENSP00000385616	SUN2	OPG154(A27L)	HPIDB 3.0 database
ENSP00000358635	SYNCRIP	OPG065(E3L)	PMID: 36280003
ENSP00000350719	SYNE2	OPG029(C6L)	PMID: 36280003
ENSP00000376505	TANK	OPG029(C6L)	PMID:22899927
ENSP00000376505	TANK	OPG035(N1L)	PMID:15215253
ENSP00000329967	TBK1	OPG035(N1L)	PMID:15215253
ENSP00000329967	TBK1	OPG044(K7R)	PMID:18636090
ENSP00000329967	TBK1	OPG080(I4L)	blastp
ENSP00000329967	TBK1	OPG199(K2L)	PMID:28874755
ENSP00000354777	TBKBP1	OPG029(C6L)	PMID:22899927
ENSP00000324404	TCHP	OPG029(C6L)	PMID: 36280003
ENSP00000324404	THCP	OPG091(G6R)	PMID: 36280003
ENSP00000248244	TICAM1	OPG176(A46R)	PMID:15767367
ENSP00000376445	TIRAP	OPG176(A46R)	PMID:22899927
ENSP00000468425	TK1	OPG036(N2L)	PMID: 36280003
ENSP00000468425	TK1	OPG101(J2R)	PMID: 36280003
ENSP00000354932	TLR1	OPG176(A46R)	PMID:15767367
ENSP00000363089	TLR4	OPG176(A46R)	PMID:15767367
ENSP00000370034	TLR7	OPG065(E3L)	PMID:22606294
ENSP00000398698	TNF	OPG002(C22L)	PMID:17070121
ENSP00000398698	TNF	OPG035(N1L)	PMID:15215253
ENSP00000321203	TNIP2	OPG175(A45R)	PMID: 36280003
ENSP00000371331	TNNI2	OPG029(C6L)	PMID:19637933
ENSP00000429309	TPD52	OPG070(E8R)	PMID:19637933
ENSP00000247668	TRAF2	OPG035(N1L)	PMID:15215253
ENSP00000433623	TRAF6	OPG035(N1L)	PMID:15215253
ENSP00000337853	TRAF6	OPG044(K7R)	Virus-string database
ENSP00000262213	TRAM1	OPG176(A46R)	PMID: 36263798
ENSP00000470262	TRAPPC5	OPG069(E7R)	PMID: 36280003
ENSP00000284551	TRIM11	OPG029(C6L)	PMID: 36280003
ENSP00000267622	TRIP11	OPG175(A45R)	PMID: 36280003
ENSP00000364591	TSPYL2	OPG044(K7R)	PMID: 36280003
ENSP00000467141	TTN	OPG029(C6L)	PMID: 36280003
ENSP00000443475	TUBA1C	OPG065(E3L)	PMID: 36280003
ENSP00000339001	TUBB	OPG065(E3L)	PMID: 36280003
ENSP00000369703	TUBB2A	OPG065(E3L)	PMID: 36280003
ENSP00000259818	TUBB2B	OPG065(E3L)	PMID: 36280003
ENSP00000341289	TUBB4B	OPG065(E3L)	PMID: 36280003
ENSP00000456206	TUBB8	OPG065(E3L)	PMID: 36280003
ENSP00000496713	TUBB8B	OPG065(E3L)	PMID: 36280003
ENSP00000287156	UBE2L6	OPG065(E3L)	PMID: 36280003
ENSP00000497594	UBE3A	OPG070(E8R)	PMID: 36280003
ENSP00000242576	UNG	OPG044(K7R)	PMID: 36280003
ENSP00000222305	USF2	OPG029(C6L)	PMID: 36280003
ENSP00000356515	UTRN	OPG175(A45R)	PMID: 36280003
ENSP00000245932	VASP	OPG029(C6L)	PMID: 36280003
ENSP00000245932	VASP	OPG171(A42R)	Virus-string database
ENSP00000309031	VCPIP1	OPG036(N2L)	PMID:19637933
ENSP00000485513	WASHC2C	OPG054(F10L)	PMID: 36280003
ENSP00000341292	WNK1	OPG044(K7R)	PMID: 36280003
ENSP00000297954	WNK2	OPG044(K7R)	PMID: 36280003
ENSP00000346667	WNK3	OPG044(K7R)	PMID: 36280003
ENSP00000356792	XCL1	OPG002(C22L)	HPIDB 3.0 database
ENSP00000364270	XPA	OPG029(C6L)	PMID: 36280003
ENSP00000328004	YAF2	OPG027(C7L)	PMID: 36280003
ENSP00000361626	YBX1	OPG065(E3L)	PMID: 36280003
ENSP00000262238	YY1	OPG077(I1L)	PMID:10585445
ENSP00000360215	ZBP1	OPG047(F3L)	PMID: 36263798
ENSP00000360215	ZBP1	OPG065(E3L)	PMID: 36263798
ENSP00000384179	ZFPM2	OPG080(I4L)	PMID: 36280003
ENSP00000371715	ZG16B	OPG080(I4L)	HPIDB 3.0 database

## Sheet: Supplementary Table 5
Supplementary Table 5 Other viruses infecting humans that interact with MIHPs
Protein	Virus	Virus(Full name)
DDX3X	BVLAC	Bunyavirus La Crosse
ISG15	CCHFV	Crimean-Congo hemorrhagic fever virus
BCL2L11	CHIKV	Chikungunya virus
CXCL10	CHIKV	Chikungunya virus
G3BP1	CHIKV	Chikungunya virus
IFNB1	DENV	Dengue virus
IL8	DENV	Dengue virus
STAT2	DENV	Dengue virus
IRF3	EBV	Epstein-Barr virus
IRF7	EBV	Epstein-Barr virus
MCM4	EBV	Epstein-Barr virus
NPM1	EBV	Epstein-Barr virus
RHOA	EBV	Epstein-Barr virus
STAT1	EBV	Epstein-Barr virus
UNG	EBV	Epstein-Barr virus
BECN1	EMCV	Encephalomyocarditis virus
EIF4E	EMCV	Encephalomyocarditis virus
IKBKB	EMCV	Encephalomyocarditis virus
TBK1	EMCV	Encephalomyocarditis virus
BAX	HAdV-C	Human adenovirus C
DDX3X	HAdV-C	Human adenovirus C
EGFR	HAdV-C	Human adenovirus C
EIF4E	HAdV-C	Human adenovirus C
NFKB1	HAdV-C	Human adenovirus C
NPM1	HAdV-C	Human adenovirus C
RAD50	HAdV-C	Human adenovirus C
TNF	HAdV-C	Human adenovirus C
HSP90AA1	HAV	Human hepatitis A virus
IKBKB	HAV	Human hepatitis A virus
BAX	HBV	Hepatitis B virus
TNF	HBV	Hepatitis B virus
EGFR	HCMV	Human cytomegalovirus
HLA-B	HCMV	Human cytomegalovirus
ILF3	HCMV	Human cytomegalovirus
NPM1	HCMV	Human cytomegalovirus
STAT2	HCMV	Human cytomegalovirus
TNF	HCMV	Human cytomegalovirus
TRAF6	HCMV	Human cytomegalovirus
SAMD9	HCoV-229E	Human coronavirus 229E
SMAD1	HCoV-229E	Human coronavirus 229E
CD81	HCV	Hepatitis C virus
TLR4	HCV	Hepatitis C virus
HNRNPC	HDV	Hepatitis delta virus
SUMO1	HDV	Hepatitis delta virus
STAT1	HeDV	Hendra virus
STAT2	HeDV	Hendra virus
STAU1	HeDV	Hendra virus
DUSP1	HEV	Hepatitis E virus
IRS4	HHV-6A	Human herpesvirus 6A
NPM1	HHV-6A	Human herpesvirus 6A
CCL5	HHV-6B	Human herpesvirus 6B
IRS4	HHV-6B	Human herpesvirus 6B
NPM1	HHV-6B	Human herpesvirus 6B
IRF1	HHV-8	Human herpesvirus 8
IRF3	HHV-8	Human herpesvirus 8
IRF7	HHV-8	Human herpesvirus 8
JUN	HHV-8	Human herpesvirus 8
NPM1	HHV-8	Human herpesvirus 8
TBK1	HHV-8	Human herpesvirus 8
TNF	HHV-8	Human herpesvirus 8
UNG	HHV-8	Human herpesvirus 8
MYD88	HMPV	Human metapneumovirus
TLR4	HMPV	Human metapneumovirus
BCL2L11	HPeV	Human parechovirus
BECN1	HPeV	Human parechovirus
IKBKB	HPeV	Human parechovirus
TBK1	HPeV	Human parechovirus
EGFR	HPV-16	Human papillomavirus type 16
JUN	HPV-16	Human papillomavirus type 16
EEF1A1	HPV-18	Human papillomavirus type 18
CXCL14	HPV-1a	Human papillomavirus type 1a
BECN1	HSV-1	Human herpesvirus 1
IRF3	HSV-1	Human herpesvirus 1
JUN	HSV-1	Human herpesvirus 1
LMNB1	HSV-1	Human herpesvirus 1
NPM1	HSV-1	Human herpesvirus 1
STAT2	HSV-1	Human herpesvirus 1
UNG	HSV-1	Human herpesvirus 1
IRF3	HSV-2	Human herpesvirus 2
LMNB1	HSV-2	Human herpesvirus 2
NPM1	HSV-2	Human herpesvirus 2
UNG	HSV-2	Human herpesvirus 2
BECN1	HTLV	Human T-cell leukemia virus
IKBKG	HTLV	Human T-cell leukemia virus
IL8	HTLV	Human T-cell leukemia virus
JUN	HTLV	Human T-cell leukemia virus
RELA	HTLV	Human T-cell leukemia virus
IRF3	IAV	Influenza A virus
IRF7	IAV	Influenza A virus
ISG15	IAV	Influenza A virus
ISG15	IBV	Influenza B virus
IFNB1	JEV	Japanese encephalitis virus
STAT1	JEV	Japanese encephalitis virus
IRF3	LASV	Lassa virus
SUMO1	MARV	Marburg virus
SUMO2	MARV	Marburg virus
SUMO3	MARV	Marburg virus
STAT1	MeV	Measles virus
STAT2	MeV	Measles virus
TLR4	MeV	Measles virus
STAT1	MuV	Mumps virus
STAT2	MuV	Mumps virus
TLR4	MuV	Mumps virus
EIF4E	NWV	Norwalk virus
IKBKB	NWV	Norwalk virus
EIF4E	PV-1	Poliovirus type 1
HSP90AA1	PV-1	Poliovirus type 1
RELA	PV-1	Poliovirus type 1
STAT1	RABV	Rabies virus
H2AC12	ROTV-C	Rotavirus C
IRF3	RSV-B	Human respiratory syncytial virus B
RELA	RSV-B	Human respiratory syncytial virus B
STAT2	RSV-B	Human respiratory syncytial virus B
TLR4	RSV-B	Human respiratory syncytial virus B
BAX	RUBV	Rubella virus
HSP90AA1	RVFV	Rift valley fever virus
JUN	SARS-CoV	Human SARS coronavirus
BCL2L11	SFV	Semliki forest virus
CXCL10	SFV	Semliki forest virus
BCL2L11	SINV	Sindbis virus
CXCL10	SINV	Sindbis virus
G3BP1	SINV	Sindbis virus
LMNB1	VZV	Varicella-zoster virus
NPM1	VZV	Varicella-zoster virus
STAT1	VZV	Varicella-zoster virus
UNG	VZV	Varicella-zoster virus
IFNB1	YFV	Yellow fever virus
IRF3	ZEBOV	Zaire ebolavirus
KPNA5	ZEBOV	Zaire ebolavirus
STAT1	ZEBOV	Zaire ebolavirus
SUMO1	ZEBOV	Zaire ebolavirus
TBK1	ZEBOV	Zaire ebolavirus
LMNB1	SARS-CoV-2	Severe acute respiratory syndrome coronavirus 2
G3BP1	SARS-CoV-2	Severe acute respiratory syndrome coronavirus 2
EEF1A1	SARS-CoV-2	Severe acute respiratory syndrome coronavirus 2
NPM1	HIV-1	Human immunodeficiency virus 1
SUMO2	HIV-1	Human immunodeficiency virus 1
MYD88	HIV-1	Human immunodeficiency virus 1
NFKB1	HIV-1	Human immunodeficiency virus 1
KPNA5	HIV-1	Human immunodeficiency virus 1
EEF1A1	HIV-1	Human immunodeficiency virus 1
IRS4	HIV-1	Human immunodeficiency virus 1
RHOA	HIV-1	Human immunodeficiency virus 1
IKBKG	HIV-1	Human immunodeficiency virus 1
SUMO1	HIV-1	Human immunodeficiency virus 1
BCL2L11	HIV-1	Human immunodeficiency virus 1
BAX	HIV-1	Human immunodeficiency virus 1
TRAF6	HIV-1	Human immunodeficiency virus 1
TBK1	HIV-1	Human immunodeficiency virus 1
TLR4	HIV-1	Human immunodeficiency virus 1
HLA-B	HIV-1	Human immunodeficiency virus 1
DDX3X	HIV-1	Human immunodeficiency virus 1
IRF3	HIV-1	Human immunodeficiency virus 1
IKBKB	HIV-1	Human immunodeficiency virus 1
HNRNPC	HIV-1	Human immunodeficiency virus 1
STAT1	HIV-1	Human immunodeficiency virus 1
TNF	HIV-1	Human immunodeficiency virus 1
STAU1	HIV-1	Human immunodeficiency virus 1
CCL5	HIV-1	Human immunodeficiency virus 1
IRF1	HIV-1	Human immunodeficiency virus 1
CXCL10	HIV-1	Human immunodeficiency virus 1
G3BP1	HIV-1	Human immunodeficiency virus 1
IRF7	HIV-1	Human immunodeficiency virus 1
MCM4	HIV-1	Human immunodeficiency virus 1
UNG	HIV-1	Human immunodeficiency virus 1
HSP90AA1	HIV-1	Human immunodeficiency virus 1
ILF3	HIV-1	Human immunodeficiency virus 1
LMNB1	HIV-1	Human immunodeficiency virus 1
ISG15	HIV-1	Human immunodeficiency virus 1
IFNB1	HIV-1	Human immunodeficiency virus 1
CD81	HIV-1	Human immunodeficiency virus 1
RELA	HIV-1	Human immunodeficiency virus 1

## Sheet: Supplementary Table 6
Supplementary Table 6 Drugs targeting MIHPs
MIHP	Macthed protein in Drugbank	Drugbank ID	Drug Development Stage
EGFR	P00533(EGFR)	DB00002	approved
LTA	P01374(LTA)	DB00005	approved, investigational
TNF	P01375(TNF)	DB00005	approved, experimental
HSPA5	P11021(HSPA5)	DB00025	approved, investigational
IL1R1	P14778(IL1R1)	DB00026	approved, investigational
ANXA2	P07355(ANXA2)	DB00031	approved
FGFR1	P11362(FGFR1)	DB00039	approved
TNF	P01375(TNF)	DB00051	approved, experimental
F8	P00451(F8)	DB00055	approved, investigational, withdrawn
PF4	P02776(PF4)	DB00055	approved, investigational, withdrawn
GRB2	P62993(GRB2)	DB00061	approved
NCK1	P62993(GRB2)	DB00061	approved
TNF	P01375(TNF)	DB00065	approved
CAMLG	P49069(CAMLG)	DB00091	approved, investigational, vet_approved
PPIA	P62937(PPIA)	DB00091	approved, investigational, vet_approved
F8	P00451(F8)	DB00100	approved, investigational
ACACA	Q13085(ACACA)	DB00121	Approved, Investigational, Nutraceutical
MCCC2	Q9HCC0(MCCB)	DB00121	approved, investigational, nutraceutical
PCCB	P05166(PCCB)	DB00121	approved, investigational, nutraceutical
EGLN1	Q9GZT9(EGLN1)	DB00126	approved, nutraceutical
CKB	P1277(CKB)	DB00148	approved, investigational, nutraceutical
PCCB	P05166(PCCB)	DB00161	approved, nutraceutical
BTRC	O14727(APAF)	DB00171	investigational, nutraceutical
PPIA	P62937(PPIA)	DB00172	experimental
JUN	P05412(JUN)	DB00210	approved
IKBKB	O14920(IKBKB)	DB00244	approved
EGFR	P00533(EGFR)	DB00281	approved, vet_approved
ANXA1	P04083(ANXA1)	DB00288	approved
CKB	P1277(CKB)	DB00300	approved, investigational
EGFR	P00533(EGFR)	DB00317	approved, investigational
EIF2AK2	P19525(EIF2AK2)	DB00328	approved, investigational
TUBB	P07437	DB00361	approved, investigational
FGFR1	P11362(FGFR1)	DB00398	approved, investigational
TK1	P04183(TK1)	DB00432	approved, investigational
TK1	P04183(TK1)	DB00495	approved
TUBB4B	P68371(TUBB4B)	DB00518	approved, vet_approved
TUBB8	P68371(TUBB4B)	DB00518	approved, vet_approved
TUBB8B	P68371(TUBB4B)	DB00518	approved, vet_approved
EGFR	P00533(EGFR)	DB00530	approved, investigational
TUBB	P07437	DB00541	approved, investigational
JUN	P05412(JUN)	DB00570	approved
TUBB	P07437	DB00570	approved
ANXA1	P04083(ANXA1)	DB00591	approved, investigational, vet_approved
ANXA2	P07355(ANXA2)	DB00591	approved, investigational, vet_approved
TNF	P01375(TNF)	DB00608	approved, investigational, vet_approved
HSP90AA1	P07900(HSP90AA1)	DB00615	approved, investigational
MYOM1	Q13332(PTPRS)	DB00630	approved
TUBB4B	P68371(TUBB4B)	DB00643	approved, vet_approved
TUBB8	P68371(TUBB4B)	DB00643	approved, vet_approved
TUBB8B	P68371(TUBB4B)	DB00643	approved, vet_approved
TNF	P01375(TNF)	DB00668	approved, vet_approved
HSP90AA1	P07900(HSP90AA1)	DB00716	approved, investigational
SLC25A5	P05141(SLC25A5)	DB00720	approved, investigational, vet_approved
SLC25A6	P12236(SLC25A6)	DB00720	approved, investigational, vet_approved
TLR7	DB16580(TLR7)	DB00724	approved, investigational
ANXA1	P04083(ANXA1)	DB00741	approved, vet_approved
LCN1	P31025(LCN1)	DB00755	Approved, Investigational, Nutraceutical
BECN1	Q14457(BECN1)	DB00783	approved, investigational, vet_approved
CKB	P1277(CKB)	DB00787	approved
IKBKB	O14920(IKBKB)	DB00795	approved
NFKB1	P19838(NFKB1)	DB00795	approved
NFKB1	P19838(NFKB1)	DB00843	approved
JUN	P05412(JUN)	DB00852	approved
NFKB1	P19838(NFKB1)	DB00852	approved
TNF	P01375(TNF)	DB00852	approved
MYD88	O00206(TLR4)	DB00924	approved
TLR4	O00206(TLR4)	DB00924	approved
HSPA5	P11021(HSPA5)	DB00945	approved, vet_approved
IKBKB	O14920(IKBKB)	DB00945	approved, vet_approved
NFKBIA	P25963(NFKBIA)	DB00945	approved, vet_approved
ANXA1	P04083(ANXA1)	DB00959	approved, vet_approved
IKBKB	O14920(IKBKB)	DB00995	approved, investigational
ANXA1	P04083(ANXA1)	DB01013	approved
JUN	P05412(JUN)	DB01029	approved, investigational
HLA-B	P01889(HLA-B)	DB01048	approved, investigational
S100A7	P31151(S100A7)	DB01050	approved
CCL2	P13500(CCL2)	DB01055	experimental
CCL21	P13500(CCL2)	DB01055	experimental
P2RX5	Q93086(P2RX5)	DB01069	approved, investigational
MYOM1	Q13332(PTPRS)	DB01077	approved
SLC25A5	P05141(SLC25A5)	DB01077	approved
SLC25A6	P12236(SLC25A6)	DB01077	approved
FGFR1	P11362(FGFR1)	DB01109	approved, investigational
PF4	P02776(PF4)	DB01109	approved, investigational
ATP6V0C	P27449(ATP6V0C)	DB01133	approved, investigational, vet_approved
ARNTL	Q16665(HIF1A)	DB01136	approved, investigational
IKBKB	O14920(IKBKB)	DB01169	approved, investigational
JUN	P05412(JUN)	DB01169	approved, investigational
TUBB	P07437	DB01179	approved
MYD88	O00206(TLR4)	DB01183	approved, vet_approved
TLR4	O00206(TLR4)	DB01183	approved, vet_approved
ANXA1	P04083(ANXA1)	DB01222	approved
ANXA1	P04083(ANXA1)	DB01234	approved, investigational, vet_approved
IFNG	P01579(IFNG)	DB01250	approved
EGFR	P00533(EGFR)	DB01259	approved, investigational
EGFR	P00533(EGFR)	DB01269	approved, investigational
ARNTL	Q16665(HIF1A)	DB01275	approved
IFNG	P01579(IFNG)	DB01296	approved, investigational
RELA	Q04206(RELA)	DB01296	approved, investigational
SPTBN1	Q01082(SPTBN1)	DB01373	nutraceutical
SPTBN2	Q01082(SPTBN1)	DB01373	nutraceutical
ANXA1	P04083(ANXA1)	DB01380	approved, investigational
TUBB	P07437	DB01394	approved
CCL2	P13500(CCL2)	DB01406	approved
CCL21	P13500(CCL2)	DB01406	approved
TNF	P01375(TNF)	DB01407	approved, investigational, vet_approved
NFKB1	P19838(NFKB1)	DB01411	investigational
TNF	P01375(TNF)	DB01411	investigational
TNF	P01375(TNF)	DB01427	approved
EGLN1	Q9GZT9(EGLN1)	DB01592	approved
DSP	P15924(DSP)	DB01593	approved, investigational
EEF1A1	P68104(EEF1A1)	DB01593	approved, investigational
ENO1	P06733(ENOA)	DB01593	approved, investigational
ERP44	P07237(P4HB)	DB01593	approved, investigational
JUP	P14923(JUP)	DB01593	approved, investigational
KRT4	P02538(KRT6A)	DB01593	approved, investigational
S100A7	P31151(S100A7)	DB01593	approved, investigational
UTRN	P46939(UTRN)	DB01593	approved, investigational
TLR7	DB16580(TLR7)	DB01611	approved
EIF4E	P06730(EIF4E)	DB01649	experimental
EIF4E1B	P06730(EIF4E)	DB01649	experimental
EIF4E3	P06730(EIF4E)	DB01649	experimental
TK1	P04183(TK1)	DB01692	experimental
ENO3	P13929(ENOB)	DB01709	experimental
PPIA	P62937(PPIA)	DB01742	experimental
SKP1	P63208(SKP1)	DB01750	experimental
MAPK8IP1	Q9UQF2(MAPK8IP1)	DB01782	experimental
ENO3	P13929(ENOB)	DB01819	experimental
TUBA1C	Q9BQE3(TUBA1C)	DB01873	investigational
TUBB	P07437	DB01873	investigational
TUBB4B	P68371(TUBB4B)	DB01873	investigational
TUBB8	P68371(TUBB4B)	DB01873	investigational
TUBB8B	P68371(TUBB4B)	DB01873	investigational
MYH14	Q7Z406(MYH14)	DB01944	experimental
EIF4E	P06730(EIF4E)	DB01960	experimental
EIF4E1B	P06730(EIF4E)	DB01960	experimental
EIF4E3	P06730(EIF4E)	DB01960	experimental
FGFR1	P11362(FGFR1)	DB02058	experimental
PRDX4	P32119(PRDX2)	DB02153	experimental
NAPSA	P07339(CTSD)	DB02216	experimental
CCL5	P13501(CCL5)	DB02322	experimental
ARNTL	Q16665(HIF1A)	DB02342	investigational
CCL5	P13501(CCL5)	DB02353	experimental
HSP90AA1	P07900(HSP90AA1)	DB02359	experimental
IFNB1	P01574(IFNB1)	DB02379	experimental
LAP3	P28838(LAP3)	DB02386	experimental
NPEPL1	P28838(LAP3)	DB02386	experimental
UBE2L6	P62837(UBE2D2)	DB02418	experimental
PPIA	P62937(PPIA)	DB02419	experimental
HSP90AA1	P07900(HSP90AA1)	DB02424	experimental, investigational
TK1	P04183(TK1)	DB02452	experimental
RPL23A	P62750(RPL23A)	DB02494	experimental
ISG15	P0CG47(UBB)	DB02542	experimental
HSP90AA1	P07900(HSP90AA1)	DB02550	experimental
EIF4E	P06730(EIF4E)	DB02716	experimental
EIF4E1B	P06730(EIF4E)	DB02716	experimental
EIF4E3	P06730(EIF4E)	DB02716	experimental
ENO2	P09104(ENOG)	DB02726	experimental
ENO3	P13929(ENOB)	DB02726	experimental
HSP90AA1	P07900(HSP90AA1)	DB02754	experimental
MYD88	O00206(TLR4)	DB02767	experimental
TLR4	O00206(TLR4)	DB02767	experimental
HSP90AA1	P07900(HSP90AA1)	DB02840	experimental
TUBA1C	Q9BQE3(TUBA1C)	DB03010	experimental, investigational
TUBB	P07437	DB03010	experimental, investigational
TUBB4B	P68371(TUBB4B)	DB03010	experimental, investigational
TUBB8	P68371(TUBB4B)	DB03010	experimental, investigational
TUBB8B	P68371(TUBB4B)	DB03010	experimental, investigational
MYD88	O00206(TLR4)	DB03017	approved, experimental
TLR4	O00206(TLR4)	DB03017	approved, experimental
NAPSA	P07339(CTSD)	DB03028	experimental
XCL1	P80075(CCL8)	DB03088	approved, investigational
HSP90AA1	P07900(HSP90AA1)	DB03093	experimental
NAPSA	P07339(CTSD)	DB03096	experimental
MYH14	Q7Z406(MYH14)	DB03126	experimental
HSP90AA1	P07900(HSP90AA1)	DB03137	experimental
GRB2	P62993(GRB2)	DB03276	experimental
NCK1	P62993(GRB2)	DB03276	experimental
PPIA	P62937(PPIA)	DB03393	experimental
SPTBN1	Q01082(SPTBN1)	DB03401	experimental
SPTBN2	Q01082(SPTBN1)	DB03401	experimental
EGFR	P00533(EGFR)	DB03496	experimental, investigational
HSP90AA1	P07900(HSP90AA1)	DB03504	experimental
ERP44	P07237(P4HB)	DB03615	approved, experimental
CXCL1	P02775(CXCL7)	DB03635	experimental
ENO3	P13929(ENOB)	DB03645	experimental
HSP90AA1	P07900(HSP90AA1)	DB03749	experimental
HSP90AA1	P07900(HSP90AA1)	DB03809	experimental
MBTD1	Q9Y468(L3MBTL)	DB03814	experimental
HSP90AA1	P07900(HSP90AA1)	DB03899	experimental
JUP	P14923(JUP)	DB03904	approved, investigational
PRDX4	P32119(PRDX2)	DB04048	experimental
HSP90AA1	P07900(HSP90AA1)	DB04054	experimental
HSP90AA1	P07900(HSP90AA1)	DB04216	experimental, investigational
HSP90AA1	P07900(HSP90AA1)	DB04254	experimental
TNF	P01375(TNF)	DB04297	experimental
EEF1A1	P68104(EEF1A1)	DB04315	experimental
GNA12	P63096(GNAI1)	DB04315	experimental
RHOA	P61586(RHOA)	DB04315	experimental
ST8SIA4	Q9UNP4(ST3GAL5)	DB04339	approved, investigational
KIF2C	Q99661(KIF2C)	DB04395	experimental
GNA12	P63096(GNAI1)	DB04444	experimental
MYH14	Q7Z406(MYH14)	DB04444	experimental
HLA-B	P01889(HLA-B)	DB04464	experimental
S100A7	P31151(S100A7)	DB04474	experimental
TK1	P04183(TK1)	DB04485	experimental, investigational
CXCL10	P02778(CXCL10)	DB04487	experimental
HSP90AA1	P07900(HSP90AA1)	DB04505	experimental
TNNI2	P19429(TNNI3)	DB04513	experimental
SMAD1	Q15796(SMAD2)	DB04522	experimental
HSP90AA1	P07900(HSP90AA1)	DB04588	experimental
EGLN1	Q9GZT9(EGLN1)	DB04847	approved, investigational
TLR7	DB16580(TLR7)	DB04860	investigational
TUBB4B	P68371(TUBB4B)	DB04910	investigational, vet_approved
TUBB8	P68371(TUBB4B)	DB04910	investigational, vet_approved
TUBB8B	P68371(TUBB4B)	DB04910	investigational, vet_approved
MYD88	O00206(TLR4)	DB04933	investigational
TLR4	O00206(TLR4)	DB04933	investigational
TNF	P01375(TNF)	DB04956	investigational
EEF1A2	Q05639(EEF1A2)	DB04977	investigational
EGFR	P00533(EGFR)	DB04988	investigational
IKBKG	Q9Y6K9(IKBKG)	DB04998	investigational
FGFR1	P11362(FGFR1)	DB05014	investigational
TNF	P01375(TNF)	DB05017	investigational
EGFR	P00533(EGFR)	DB05101	investigational
IFNG	P01579(IFNG)	DB05110	investigational
IFNG	P01579(IFNG)	DB05111	investigational
HLA-DRA	P01903(HLA-DRA)	DB05121	investigational
TLR7	DB16580(TLR7)	DB05127	investigational
HSP90AA1	P07900(HSP90AA1)	DB05134	investigational
TUBA1C	Q9BQE3(TUBA1C)	DB05147	investigational
TUBB	P07437	DB05147	investigational
TUBB2A	Q13885(TUBB2A)	DB05147	investigational
TUBB2B	Q9BVA1(TUBB2B)	DB05147	investigational
TUBB4B	P68371(TUBB4B)	DB05147	investigational
TUBB8	P68371(TUBB4B)	DB05147	investigational
TUBB8B	P68371(TUBB4B)	DB05147	investigational
EIF4E	P06730(EIF4E)	DB05165	investigational
EIF4E1B	P06730(EIF4E)	DB05165	investigational
EIF4E3	P06730(EIF4E)	DB05165	investigational
IKBKB	O14920(IKBKB)	DB05183	investigational
IL1R1	P14778(IL1R1)	DB05207	investigational
TNF	P01375(TNF)	DB05207	investigational
NFKB1	P19838(NFKB1)	DB05212	investigational
TNF	P01375(TNF)	DB05218	investigational
TUBB	P07437	DB05284	investigational
IKBKG	Q9Y6K9(IKBKG)	DB05289	investigational
EGFR	P00533(EGFR)	DB05294	approved
IL1R1	P14778(IL1R1)	DB05303	investigational
TNF	P01375(TNF)	DB05303	investigational
CCL26	P10147(CCL3)	DB05364	investigational
EGFR	P00533(EGFR)	DB05374	investigational
CD81	P21926(CD9)	DB05398	investigational
TNF	P01375(TNF)	DB05412	investigational
EGFR	P00533(EGFR)	DB05424	investigational
IL8	P10145(IL8)	DB05434	investigational
NFKB1	P19838(NFKB1)	DB05451	investigational
NFKB1	P19838(NFKB1)	DB05464	investigational
TNF	P01375(TNF)	DB05470	investigational
NFKB1	P19838(NFKB1)	DB05471	investigational
MYD88	O00206(TLR4)	DB05475	investigational
TLR4	O00206(TLR4)	DB05475	investigational
TLR7	DB16580(TLR7)	DB05475	investigational
IL8	P10145(IL8)	DB05484	investigational
NFKB1	P19838(NFKB1)	DB05487	investigational
TNF	P01375(TNF)	DB05513	investigational
EGFR	P00533(EGFR)	DB05524	investigational
NFKB1	P19838(NFKB1)	DB05559	investigational
TNF	P01375(TNF)	DB05744	investigational
TNF	P01375(TNF)	DB05758	investigational
NFKB1	P19838(NFKB1)	DB05767	investigational
TNF	P01375(TNF)	DB05767	investigational
JUN	P05412(JUN)	DB05785	investigational
PRKAR2A	P13861(PRKAR2A)	DB05798	investigational
IL8	P10145(IL8)	DB05855	investigational
ST8SIA4	Q9UNP4(ST3GAL5)	DB05867	investigational
TNF	P01375(TNF)	DB05869	investigational
TNF	P01375(TNF)	DB05879	investigational
CXCL12	P48061(CXCL12)	DB05934	investigational
EGFR	P00533(EGFR)	DB05944	investigational
ARNTL	Q16665(HIF1A)	DB05959	investigational
STAT1	P40763(STAT3)	DB05959	investigational
STAT2	P40763(STAT3)	DB05959	investigational
TNF	P01375(TNF)	DB05968	investigational
NFKBIA	P25963(NFKBIA)	DB05983	investigational
TNF	P01375(TNF)	DB05992	investigational
EGFR	P00533(EGFR)	DB06021	investigational
TUBB	P07437	DB06042	investigational
F8	P00451(F8)	DB06050	investigational
HSP90AA1	P07900(HSP90AA1)	DB06070	investigational
ARNTL	Q16665(HIF1A)	DB06082	investigational
CRYAB	P04792(HSPB1)	DB06094	investigational
HSPB1	P04792(HSPB1)	DB06094	investigational
CXCL10	P02778(CXCL10)	DB06116	investigational
TUBB	P07437	DB06137	approved, investigational
IKBKB	O14920(IKBKB)	DB06151	approved, investigational
ANXA2	P07355(ANXA2)	DB06245	investigational
LAMA1	P25391(LAMA1)	DB06245	investigational
HSF1	Q00613(HSF1)	DB06258	investigational
TLR7	DB16580(TLR7)	DB06329	investigational
TNF	P01375(TNF)	DB06444	investigational
MYD88	O00206(TLR4)	DB06447	investigational
TLR4	O00206(TLR4)	DB06447	investigational
TNF	P01375(TNF)	DB06495	investigational
IKBKB	O14920(IKBKB)	DB06521	investigational
TLR7	DB16580(TLR7)	DB06530	investigational
NFKBIA	P25963(NFKBIA)	DB06543	investigational
SLK	Q9H2G2(SLK)	DB06616	approved
TNF	P01375(TNF)	DB06674	approved
CXCL12	P48061(CXCL12)	DB06822	approved
HSP90AA1	P07900(HSP90AA1)	DB06956	experimental
HSP90AA1	P07900(HSP90AA1)	DB06957	experimental
HSP90AA1	P07900(HSP90AA1)	DB06958	experimental
HSP90AA1	P07900(HSP90AA1)	DB06961	experimental
HSP90AA1	P07900(HSP90AA1)	DB06964	experimental
HSP90AA1	P07900(HSP90AA1)	DB06969	experimental
SKP1	P63208(SKP1)	DB06980	experimental
SKP1	P63208(SKP1)	DB06981	experimental
SKP1	P63208(SKP1)	DB06982	experimental
UNG	P13051(UNG)	DB06990	experimental
HSP90AA1	P07900(HSP90AA1)	DB07100	experimental
BAK	Q07817(BCL2L1)	DB07108	experimental
EGLN1	Q9GZT9(EGLN1)	DB07112	experimental
UNG	P13051(UNG)	DB07116	experimental
MAPK8IP1	Q9UQF2(MAPK8IP1)	DB07218	experimental
MAPK8IP1	Q9UQF2(MAPK8IP1)	DB07272	experimental
MAPK8IP1	Q9UQF2(MAPK8IP1)	DB07276	experimental
HSP90AA1	P07900(HSP90AA1)	DB07317	experimental
HSP90AA1	P07900(HSP90AA1)	DB07319	experimental
HSP90AA1	P07900(HSP90AA1)	DB07324	experimental
HSP90AA1	P07900(HSP90AA1)	DB07325	experimental
RPL23A	P62750(RPL23A)	DB07374	experimental
LAP3	P28838(LAP3)	DB07448	experimental
NPEPL1	P28838(LAP3)	DB07448	experimental
MYH14	Q7Z406(MYH14)	DB07468	experimental
MYH14	Q7Z406(MYH14)	DB07469	experimental
MYH14	Q7Z406(MYH14)	DB07470	experimental
HSP90AA1	P07900(HSP90AA1)	DB07495	experimental
HSP90AA1	P07900(HSP90AA1)	DB07502	experimental
FGFR1	P11362(FGFR1)	DB07525	experimental
NAPSA	P07339(CTSD)	DB07542	experimental
TUBA1C	Q9BQE3(TUBA1C)	DB07574	experimental
TUBB2B	Q9BVA1(TUBB2B)	DB07574	experimental
HSP90AA1	P07900(HSP90AA1)	DB07594	experimental
HSP90AA1	P07900(HSP90AA1)	DB07601	experimental
EGFR	P00533(EGFR)	DB07602	experimental
EGFR	P00533(EGFR)	DB07662	experimental
SLK	Q9H2G2(SLK)	DB07664	experimental
UNG	P13051(UNG)	DB07760	experimental
FGFR1	P11362(FGFR1)	DB07840	experimental
SLK	Q9H2G2(SLK)	DB07853	experimental
HSP90AA1	P07900(HSP90AA1)	DB07877	experimental
SKP1	P63208(SKP1)	DB07950	experimental
EIF2AK2	P19525(EIF2AK2)	DB07995	experimental
SPIRE1	Q8WWL2(SPIRE2)	DB08080	experimental
RPS23	Q5SHN3	DB08185	experimental
HSP90AA1	P07900(HSP90AA1)	DB08194	experimental
HSP90AA1	P07900(HSP90AA1)	DB08197	experimental
EIF4E	P06730(EIF4E)	DB08217	experimental
EIF4E1B	P06730(EIF4E)	DB08217	experimental
EIF4E3	P06730(EIF4E)	DB08217	experimental
MYD88	O00206(TLR4)	DB08231	experimental
TLR4	O00206(TLR4)	DB08231	experimental
MYH14	Q7Z406(MYH14)	DB08276	experimental
TRAPPC5	Q8IUR0(TRAPPC5)	DB08342	experimental
HSP90AA1	P07900(HSP90AA1)	DB08436	experimental
RPL23A	P62750(RPL23A)	DB08437	experimental
HSP90AA1	P07900(HSP90AA1)	DB08442	experimental
HSP90AA1	P07900(HSP90AA1)	DB08443	experimental
HSP90AA1	P07900(HSP90AA1)	DB08557	experimental
FGFR1	P11362(FGFR1)	DB08577	experimental
ARNTL	Q16665(HIF1A)	DB08687	investigational
EGLN1	Q9GZT9(EGLN1)	DB08687	investigational
NAPSA	P07339(CTSD)	DB08740	experimental
LAP3	P28838(LAP3)	DB08766	experimental
NPEPL1	P28838(LAP3)	DB08766	experimental
HSP90AA1	P07900(HSP90AA1)	DB08786	experimental
HSP90AA1	P07900(HSP90AA1)	DB08787	experimental
HSP90AA1	P07900(HSP90AA1)	DB08788	experimental
HSP90AA1	P07900(HSP90AA1)	DB08789	experimental
NFKB1	P19838(NFKB1)	DB08814	approved, investigational
FGFR1	P11362(FGFR1)	DB08896	approved
FGFR1	P11362(FGFR1)	DB08901	approved, investigational
TNF	P01375(TNF)	DB08904	approved
RELA	Q04206(RELA)	DB08908	approved, investigational
TNF	P01375(TNF)	DB08910	approved
EGFR	P00533(EGFR)	DB08916	approved
FGFR1	P11362(FGFR1)	DB09078	approved, investigational
FGFR1	P11362(FGFR1)	DB09079	approved
CXCL1	P02775(CXCL7)	DB09130	approved, investigational
DDX19B	P60842(IF4A1)	DB09130	approved, investigational
EEF1A1	P68104(EEF1A1)	DB09130	approved, investigational
ENO1	P06733(ENOA)	DB09130	approved, investigational
ERP44	P07237(P4HB)	DB09130	approved, investigational
F8	P00451(F8)	DB09130	approved, investigational
H2BC12	P62807(H2B1C)	DB09130	approved, investigational
H2BC13	P62807(H2B1C)	DB09130	approved, investigational
H2BC14	P62807(H2B1C)	DB09130	approved, investigational
H2BC15	P62807(H2B1C)	DB09130	approved, investigational
H2BC18	P62807(H2B1C)	DB09130	approved, investigational
H2BC4	P62807(H2B1C)	DB09130	approved, investigational
H2BC5	P62807(H2B1C)	DB09130	approved, investigational
H2BC9	P62807(H2B1C)	DB09130	approved, investigational
H2BS1	P62807(H2B1C)	DB09130	approved, investigational
HIST1H1T	P10412(H14)	DB09130	approved, investigational
HNRNPA1	P22626(HNRNPA2B1)	DB09130	approved, investigational
HNRNPA2B1	P22626(HNRNPA2B1)	DB09130	approved, investigational
HSP90AA1	P07900(HSP90AA1)	DB09130	approved, investigational
HSPA5	P11021(HSPA5)	DB09130	approved, investigational
PPIA	P62937(PPIA)	DB09130	approved, investigational
PRDX4	P32119(PRDX2)	DB09130	approved, investigational
RBM3	P22626(HNRNPA2B1)	DB09130	approved, investigational
SFPQ	P23246(SFPQ)	DB09130	approved, investigational
TUBB	P07437	DB09130	approved, investigational
S100A7	P31151(S100A7)	DB09213	approved, investigational
HSP90AA1	P07900(HSP90AA1)	DB09221	experimental
TNF	P01375(TNF)	DB09221	experimental
CCL2	P13500(CCL2)	DB09301	approved, investigational, nutraceutical
CCL21	P13500(CCL2)	DB09301	approved, investigational, nutraceutical
EGFR	P00533(EGFR)	DB09330	approved
EGFR	P00533(EGFR)	DB09559	approved, investigational
IFNG	P01579(IFNG)	DB10770	approved
IL1R1	P14778(IL1R1)	DB10770	approved
TNF	P01375(TNF)	DB10770	approved
EGFR	P00533(EGFR)	DB10772	approved
IFNG	P01579(IFNG)	DB10772	approved
TNF	P01375(TNF)	DB10772	approved
CALM2	P0DP24(CALM2)	DB11093	approved, investigational
CALM3	P0DP25(CALM3)	DB11093	approved, investigational
MATN2	Q75N90(FBN3)	DB11093	approved, investigational
MAPK8IP1	Q9UQF2(MAPK8IP1)	DB11157	approved
MYD88	O00206(TLR4)	DB11193	approved
TLR4	O00206(TLR4)	DB11193	approved
HLA-B	P01889(HLA-B)	DB11294	approved
HLA-DRA	P01903(HLA-DRA)	DB11294	approved
F8	P00451(F8)	DB11300	approved, investigational
F8	P00451(F8)	DB11312	approved
CXCL10	P02778(CXCL10)	DB11338	approved, nutraceutical
CALM2	P0DP24(CALM2)	DB11348	approved
CALM3	P0DP25(CALM3)	DB11348	approved
MATN2	Q75N90(FBN3)	DB11348	approved
F8	P00451(F8)	DB11571	approved
F8	P00451(F8)	DB11572	approved
ANXA2	P07355(ANXA2)	DB11638	approved, experimental, investigational
CRYAB	P04792(HSPB1)	DB11638	approved, experimental, investigational
DDX19A	Q8IKF0(IF4A)	DB11638	approved, experimental, investigational
DDX3X	P17844(DDX5)	DB11638	approved, experimental, investigational
EEF1A1	P68104(EEF1A1)	DB11638	approved, experimental, investigational
ENO1	P06733(ENOA)	DB11638	approved, experimental, investigational
ERP44	P07237(P4HB)	DB11638	approved, experimental, investigational
HNRNPA1	P22626(HNRNPA2B1)	DB11638	approved, experimental, investigational
HNRNPA2B1	P22626(HNRNPA2B1)	DB11638	approved, experimental, investigational
HNRNPAB	Q14103(HNRNPD)	DB11638	approved, experimental, investigational
HNRNPD	Q14103(HNRNPD)	DB11638	approved, experimental, investigational
HNRNPK	P61978(HNRNPK)	DB11638	approved, experimental, investigational
HSPB1	P04792(HSPB1)	DB11638	approved, experimental, investigational
KPNA2	Q8IAW0	DB11638	approved, experimental, investigational
KPNA5	Q8IAW0	DB11638	approved, experimental, investigational
LMNB1	P08670(VIM)	DB11638	approved, experimental, investigational
LMNB2	P08670(VIM)	DB11638	approved, experimental, investigational
NPM1	P06748(NPM1)	DB11638	approved, experimental, investigational
PPIA	P62937(PPIA)	DB11638	approved, experimental, investigational
RBM3	P22626(HNRNPA2B1)	DB11638	approved, experimental, investigational
RPL23A	P62750(RPL23A)	DB11638	approved, experimental, investigational
SFPQ	P23246(SFPQ)	DB11638	approved, experimental, investigational
TUBB	P07437	DB11638	approved, experimental, investigational
TUBB	P07437	DB11641	approved, investigational
EGLN1	Q9GZT9(EGLN1)	DB11682	approved, investigational
CAMLG	P49069(CAMLG)	DB11693	approved, investigational
EGFR	P00533(EGFR)	DB11731	investigational
TUBB	P07437	DB11731	investigational
EGFR	P00533(EGFR)	DB11737	experimental, investigational
TNF	P01375(TNF)	DB11752	investigational
FGFR1	P11362(FGFR1)	DB11800	approved, investigational
EGFR	P00533(EGFR)	DB11828	approved, investigational
FGFR1	P11362(FGFR1)	DB11886	approved, investigational
EGFR	P00533(EGFR)	DB11963	approved, investigational
CDC42BPB	Q6DT37(CDC42BPG)	DB12010	approved, investigational
EGFR	P00533(EGFR)	DB12010	approved, investigational
EIF2AK2	P19525(EIF2AK2)	DB12010	approved, investigational
FGFR1	P11362(FGFR1)	DB12010	approved, investigational
IKBKB	O14920(IKBKB)	DB12010	approved, investigational
IRAK2	P51617(IRAK1)	DB12010	approved, investigational
MAST1	Q9Y2H9(MAST1)	DB12010	approved, investigational
MAST2	Q9Y2H9(MAST1)	DB12010	approved, investigational
MAST4	Q9Y2H9(MAST1)	DB12010	approved, investigational
PLK3	Q9H4B4(PLK3)	DB12010	approved, investigational
SLK	Q9H2G2(SLK)	DB12010	approved, investigational
TBK1	Q9UHD2(TBK1)	DB12010	approved, investigational
EGFR	P00533(EGFR)	DB12114	investigational
TNF	P01375(TNF)	DB12140	investigational
FGFR1	P11362(FGFR1)	DB12147	approved, investigational
EGFR	P00533(EGFR)	DB12202	investigational
ARNTL	Q16665(HIF1A)	DB12255	approved, investigational
EGLN1	Q9GZT9(EGLN1)	DB12255	approved, investigational
EGFR	P00533(EGFR)	DB12267	approved, investigational
TUBB	P07437	DB12334	investigational
BAD	Q92934(BAD)	DB12340	investigational
HSP90AA1	P07900(HSP90AA1)	DB12442	investigational
CRYAB	P04792(HSPB1)	DB12695	investigational
HNRNPK	P61978(HNRNPK)	DB12695	investigational
HSPB1	P04792(HSPB1)	DB12695	investigational
LMNB1	P08670(VIM)	DB12695	investigational
LMNB2	P08670(VIM)	DB12695	investigational
RBM12B	P52597(HNRPF)	DB12695	investigational
TPD52	O43399(TPD54)	DB12695	investigational
TUBB2A	Q13885(TUBB2A)	DB12695	investigational
TUBB4B	P68371(TUBB4B)	DB12695	investigational
TUBB8	P68371(TUBB4B)	DB12695	investigational
TUBB8B	P68371(TUBB4B)	DB12695	investigational
BAX	Q07812(BAX)	DB12756	investigational
IFNA1	P01563(IFNA2)	DB12773	investigational
NFKB1	P19838(NFKB1)	DB12816	investigational
IL8	P10145(IL8)	DB12843	experimental, investigational
F8	P00451(F8)	DB12872	approved, investigational
BAK	Q07817(BCL2L1)	DB13044	investigational
F8	P00451(F8)	DB13133	approved, investigational
F8	P00451(F8)	DB13151	approved, investigational
F8	P00451(F8)	DB13152	approved
EGFR	P00533(EGFR)	DB13164	investigational
CKB	P1277(CKB)	DB13191	nutraceutical
MYD88	O00206(TLR4)	DB13615	approved, experimental
TLR4	O00206(TLR4)	DB13615	approved, experimental
CKB	P1277(CKB)	DB13749	approved, investigational
NFKB1	P19838(NFKB1)	DB13751	approved, experimental
TNF	P01375(TNF)	DB13751	approved, experimental
F8	P00451(F8)	DB13884	approved
F8	P00451(F8)	DB13933	approved, investigational
BECN1	Q14457(BECN1)	DB13952	approved, investigational, vet_approved
BECN1	Q14457(BECN1)	DB13953	approved, investigational, vet_approved
BECN1	Q14457(BECN1)	DB13954	approved, investigational, vet_approved
BECN1	Q14457(BECN1)	DB13955	approved, investigational, vet_approved
BECN1	Q14457(BECN1)	DB13956	approved, investigational, vet_approved
NFKB1	P19838(NFKB1)	DB13961	approved, nutraceutical
HSPA5	P11021(HSPA5)	DB13998	approved, investigational
HSPA5	P11021(HSPA5)	DB13999	approved
NFKB1	P19838(NFKB1)	DB14059	experimental, investigational
RELA	Q04206(RELA)	DB14059	experimental, investigational
CALM2	P0DP24(CALM2)	DB14481	approved
CALM3	P0DP25(CALM3)	DB14481	approved
MATN2	Q75N90(FBN3)	DB14481	approved
DSP	P15924(DSP)	DB14487	approved, investigational
EEF1A1	P68104(EEF1A1)	DB14487	approved, investigational
ENO1	P06733(ENOA)	DB14487	approved, investigational
ERP44	P07237(P4HB)	DB14487	approved, investigational
JUP	P14923(JUP)	DB14487	approved, investigational
KRT4	P02538(KRT6A)	DB14487	approved, investigational
S100A7	P31151(S100A7)	DB14487	approved, investigational
UTRN	P46939(UTRN)	DB14487	approved, investigational
EGLN1	Q9GZT9(EGLN1)	DB14488	approved
EGLN1	Q9GZT9(EGLN1)	DB14489	approved
EGLN1	Q9GZT9(EGLN1)	DB14490	approved
EGLN1	Q9GZT9(EGLN1)	DB14491	approved
EGLN1	Q9GZT9(EGLN1)	DB14501	approved
EEF1A1	P68104(EEF1A1)	DB14533	approved, investigational
ENO1	P06733(ENOA)	DB14533	approved, investigational
ERP44	P07237(P4HB)	DB14533	approved, investigational
S100A7	P31151(S100A7)	DB14533	approved, investigational
SLC39A7	Q92504(SLC39A7)	DB14533	approved, investigational
UTRN	P46939(UTRN)	DB14533	approved, investigational
ANXA1	P04083(ANXA1)	DB14538	experimental, vet_approved
ANXA1	P04083(ANXA1)	DB14539	approved, vet_approved
ANXA1	P04083(ANXA1)	DB14540	approved, vet_approved
ANXA1	P04083(ANXA1)	DB14541	approved, investigational, vet_approved
ANXA1	P04083(ANXA1)	DB14542	approved, vet_approved
ANXA1	P04083(ANXA1)	DB14543	approved, vet_approved
ANXA1	P04083(ANXA1)	DB14544	approved, vet_approved
EEF1A1	P68104(EEF1A1)	DB14548	approved, experimental, investigational
ENO1	P06733(ENOA)	DB14548	approved, experimental, investigational
ERP44	P07237(P4HB)	DB14548	approved, experimental, investigational
S100A7	P31151(S100A7)	DB14548	approved, experimental, investigational
SLC39A7	Q92504(SLC39A7)	DB14548	approved, experimental, investigational
UTRN	P46939(UTRN)	DB14548	approved, experimental, investigational
ANXA1	P04083(ANXA1)	DB14631	approved, vet_approved
ANXA1	P04083(ANXA1)	DB14649	approved, investigational, vet_approved
ANXA1	P04083(ANXA1)	DB14669	approved, vet_approved
F8	P00451(F8)	DB14700	approved, investigational
IFNG	P01579(IFNG)	DB14724	approved, investigational
MAP2K7	O14733(MAP2K7)	DB14904	investigational
EGFR	P00533(EGFR)	DB15035	approved, investigational
FGFR1	P11362(FGFR1)	DB15102	approved, investigational
FGFR1	P11362(FGFR1)	DB15149	approved, investigational
EGFR	P00533(EGFR)	DB15327	investigational
TUBB	P07437	DB15534	approved, experimental
FGFR1	P11362(FGFR1)	DB15685	approved, investigational
FGFR1	P11362(FGFR1)	DB15822	approved, investigational
F8	P00451(F8)	DB16007	approved, experimental
EGFR	P00533(EGFR)	DB16390	approved, investigational
TLR1	Q9Y2C9(TLR6)	DB16474	investigational
TLR7	DB16580(TLR7)	DB16580	investigational
STAT1	P40763(STAT3)	DB16630	investigational
STAT2	P40763(STAT3)	DB16630	investigational
EGFR	Q504U8(EGFR)	DB16640	Investigational
EGFR	P00533(EGFR)	DB16695	approved, investigational

## Sheet: Supplementary Table 7
Supplementary Table 7 Drugs targeting MPXV proteins
MPXV protein	Matched protein in Drugbank	Drugbank ID	Development Stage of Drug
OPG002	P20333	DB11626	approved
OPG002	P25942	DB06360	investigational
OPG002	P25942	DB12589	investigational
OPG002	Q9Y6Q6	DB05959	investigational
OPG037	Q8NFD2	DB12010	approved, investigational
OPG037	Q59H18	DB12010	approved, investigational
OPG037	P53355	DB12010	approved, investigational
OPG037	P53355	DB04069	Experimental
OPG037	P53355	DB04395	Experimental
OPG037	P53355	DB07444	Experimental
OPG037	O75762	DB00825	approved
OPG037	O75762	DB09061	approved, investigational
OPG037	O75762	DB14011	investigational
OPG037	O75762	DB14009	experimental, investigational
OPG037	O75762	DB11755	investigational
OPG037	O75762	DB11345	experimental
OPG037	O75762	DB01744	approved, withdrawn
OPG037	O75762	DB14050	investigational
OPG037	O75762	DB11148	approved, withdrawn
OPG037	P57078	DB12010	approved, investigational
OPG039	P57078	DB12010	approved, investigational
OPG040	P05121	DB00031	approved
OPG040	P05121	DB00029	approved
OPG040	P05121	DB00009	approved, investigational
OPG040	P05121	DB00015	approved, investigational
OPG040	P05121	DB09130	approved, investigational
OPG040	P05121	DB00055	approved, investigational, withdrawn
OPG040	P05121	DB00013	approved, investigational, withdrawn
OPG040	P05121	DB00197	approved, investigational, withdrawn
OPG040	P05121	DB13242	experimental
OPG040	P05121	DB02587	experimental, investigational
OPG040	P05121	DB05254	investigational
OPG040	P05120	DB00013	approved, investigational, withdrawn
OPG040	P05120	DB00031	approved
OPG040	P05120	DB06245	investigational
OPG040	P01008	DB00569	approved, investigational
OPG040	P01008	DB01109	approved, investigational
OPG040	P01008	DB01225	approved
OPG040	P01008	DB05361	investigational
OPG040	P01008	DB06271	approved, investigational
OPG040	P01008	DB00407	approved, investigational, withdrawn
OPG040	P01008	DB04464	experimental
OPG040	P01008	DB06822	approved
OPG040	P01008	DB08813	approved, investigational
OPG040	P01008	DB06779	approved
OPG040	P01008	DB11598	approved
OPG040	P01008	DB09130	approved, investigational
OPG040	P01008	DB09258	approved, investigational
OPG040	P01008	DB06754	approved, withdrawn
OPG040	P01008	DB09141	approved
OPG040	P50453	DB00481	approved, investigational
OPG040	P36952	DB04530	experimental
OPG040	P29508	DB03929	approved, experimental
OPG040	P29508	DB04522	experimental
OPG040	P05154	DB00013	approved, investigational, withdrawn
OPG040	P05154	DB00055	approved, investigational, withdrawn
OPG040	P05154	DB05413	investigational
OPG040	P05154	DB05961	investigational
OPG040	P35237	DB00055	approved, investigational, withdrawn
OPG042	P33815	DB12020	approved, investigational
OPG043	D2YW37	DB07767	experimental
OPG046	P33316	DB03413	experimental
OPG046	P33316	DB04685	experimental
OPG048	P31350	DB05003	investigational
OPG048	P31350	DB05428	investigational
OPG048	P31350	DB05801	investigational
OPG048	P31350	DB00242	approved, investigational
OPG048	P31350	DB05260	approved, investigational
OPG057	P33815	DB12020	approved, investigational
OPG071	P0DOO6	DB12151	approved, investigational
OPG075	P35754	DB00143	approved, investigational, nutraceutical
OPG080	P23921	DB01005	approved
OPG080	P23921	DB00441	approved
OPG080	P23921	DB01073	approved
OPG080	P23921	DB01280	approved, investigational
OPG080	P23921	DB00631	approved, investigational
OPG080	P23921	DB00242	approved, investigational
OPG080	P23921	DB06433	investigational
OPG080	P23921	DB05003	investigational
OPG080	P23921	DB05420	investigational
OPG101	P04183	DB01692	experimental
OPG101	P04183	DB02452	experimental
OPG101	P04183	DB00432	approved, investigational
OPG101	P04183	DB00495	approved
OPG101	P04183	DB04485	experimental, investigational
OPG102	P07617	DB01752	experimental
OPG102	P07617	DB01960	experimental
OPG102	P07617	DB01978	experimental
OPG102	P07617	DB03164	experimental
OPG102	P07617	DB03358	experimental
OPG102	P07617	DB03493	experimental
OPG102	P07617	DB04103	experimental
OPG102	P07617	DB04314	experimental
OPG105	P0A8T7	DB00615	approved, investigational
OPG105	P0A8T7	DB11753	approved, investigational
OPG106	P29074	DB00630	approved
OPG120	P07451	DB00909	approved, investigational
OPG120	P07451	DB00819	approved, vet_approved
OPG120	P07451	DB08846	investigational
OPG120	P07451	DB01194	approved
OPG120	P07451	DB00482	approved, investigational
OPG120	P07451	DB01144	approved, investigational
OPG120	P07451	DB00869	approved
OPG120	P07451	DB00311	withdrawn
OPG120	P07451	DB00703	approved
OPG120	P07451	DB12418	investigational
OPG120	P07451	DB00391	approved, investigational
OPG120	P07451	DB00273	approved
OPG120	P07451	DB00580	approved, investigational, withdrawn
OPG120	P07451	DB00562	approved
OPG120	P07451	DB00606	approved
OPG120	Q8N1Q1	DB00909	approved, investigational
OPG120	Q8N1Q1	DB07115	experimental
OPG120	Q8N1Q1	DB00562	approved
OPG120	Q8N1Q1	DB00606	approved
OPG120	P35218	DB03385	experimental
OPG120	P35218	DB00909	approved, investigational
OPG120	P35218	DB01194	approved
OPG120	P35218	DB08846	investigational
OPG120	P35218	DB00562	approved
OPG120	P35218	DB00606	approved
OPG123	O60264	DB02670	experimental
OPG123	O60264	DB02379	experimental
OPG171	P07737	DB07908	experimental
OPG171	P07737	DB11638	approved, experimental, investigational
OPG171	P35080	DB02078	experimental
OPG171	P35080	DB02580	experimental
OPG174	P14060	DB09070	approved, investigational
OPG174	P14060	DB01708	approved, investigational, nutraceutical
OPG174	P14060	DB14541	approved, investigational, vet_approved
OPG174	P14060	DB01108	approved, investigational, vet_approved, withdrawn
OPG174	P14060	DB00157	approved, nutraceutical
OPG174	P14060	DB14539	approved, vet_approved
OPG174	P14060	DB14540	approved, vet_approved
OPG174	P14060	DB14542	approved, vet_approved
OPG174	P14060	DB14543	approved, vet_approved
OPG174	P14060	DB14544	approved, vet_approved
OPG174	P14060	DB01536	experimental, illicit
OPG174	P14060	DB14538	experimental, vet_approved
OPG174	P26439	DB01108	approved, investigational, vet_approved, withdrawn
OPG174	P26439	DB00157	approved, nutraceutical
OPG174	P26439	DB00603	approved, investigational
OPG174	P26439	DB01285	approved, investigational, vet_approved
OPG174	P26439	DB09070	approved, investigational
OPG174	P26439	DB00717	approved
OPG174	Q15738	DB00157	approved, nutraceutical
OPG174	Q9ZGH3	DB03751	experimental
OPG175	P00441	DB00515	approved
OPG175	P00441	DB00958	approved
OPG175	P00441	DB00988	approved
OPG175	P00441	DB09096	approved
OPG175	P00441	DB14548	approved, experimental
OPG175	P00441	DB00526	approved, investigational
OPG175	P00441	DB09130	approved, investigational
OPG175	P00441	DB01593	approved, investigational
OPG175	P00441	DB01064	approved, investigational
OPG175	P00441	DB14487	approved, investigational
OPG175	P00441	DB14533	approved, investigational
OPG175	P00441	DB09061	approved, investigational
OPG175	P00441	DB00163	approved, nutraceutical, vet_approved
OPG175	P00441	DB14001	approved, nutraceutical, vet_approved
OPG175	P00441	DB14002	approved, nutraceutical, vet_approved
OPG175	P00441	DB03382	experimental
OPG175	P00441	DB01629	experimental
OPG175	P00441	DB09221	experimental
OPG175	P00441	DB14009	experimental, investigational
OPG175	P00441	DB05025	investigational
OPG175	P00441	DB14011	investigational
OPG178	P23919	DB01643	experimental
OPG178	P23919	DB03150	experimental
OPG178	P23919	DB03195	experimental
OPG178	P23919	DB03233	experimental
OPG178	P23919	DB03666	experimental
OPG178	P23919	DB03845	experimental
OPG178	P23919	DB04395	experimental
OPG178	P23919	DB03280	experimental
OPG180	P49916	DB00290	approved, investigational
OPG180	P18858	DB00290	approved, investigational
OPG180	P18858	DB01280	approved, investigational
OPG187	P48729	DB12010	approved, investigational
OPG187	P49674	DB06195	investigational
OPG187	P49674	DB14989	approved, investigational, withdrawn
OPG187	P78368	DB04604	experimental
OPG187	P78368	DB03693	experimental
OPG187	P78368	DB03083	experimental
OPG187	Q9HCP0	DB08325	experimental
OPG187	Q9Y6M4	DB07488	experimental
OPG187	Q9Y6M4	DB07489	experimental
OPG187	Q9Y6M4	DB07664	experimental
OPG187	Q9Y6M4	DB04751	experimental
OPG189	Q8NFD2	DB12010	approved, investigational
OPG190	P68638	DB02264	experimental
OPG190	P68638	DB03959	experimental
OPG190	P68638	DB04786	investigational
OPG198	P78368	DB04604	experimental
OPG198	P78368	DB03693	experimental
OPG198	P78368	DB03083	experimental
OPG198	Q9HCP0	DB08325	experimental
OPG198	Q9Y6M4	DB07488	experimental
OPG198	Q9Y6M4	DB07489	experimental
OPG198	Q9Y6M4	DB07664	experimental
OPG198	Q9Y6M4	DB04751	experimental
OPG198	P49674	DB06195	investigational
OPG198	P49674	DB14989	approved, investigational, withdrawn
OPG198	P48729	DB12010	approved, investigational
OPG198	P9WI81	DB02930	experimental
OPG198	P9WI81	DB03909	experimental
OPG198	P9WI81	DB12010	approved, investigational
OPG198	P05120	DB00013	approved, investigational, withdrawn
OPG198	P05120	DB00031	approved
OPG198	P05120	DB06245	investigational
OPG198	P50453	DB00481	approved, investigational
OPG198	P29508	DB03929	approved, experimental
OPG198	P29508	DB04522	experimental
OPG198	P35237	DB00055	approved, investigational, withdrawn
OPG205	P53355	DB04069	experimental
OPG205	P53355	DB04395	experimental
OPG205	P53355	DB07444	experimental
OPG205	P53355	DB12010	approved, investigational
OPG208	P50453	DB00481	approved, investigational
OPG208	P35237	DB00055	approved, investigational, withdrawn
OPG208	P29508	DB03929	approved, experimental
OPG208	P29508	DB04522	experimental

## Sheet: Supplementary Table 8
Supplementary Table 8 Binding energy of candidate anti-MPXV drugs and their targeted proteins
Protein	Drug（DrugBank ID）	Binding energy（kcal/mol）
HSP90AA1	DB12442	-3.59
TLR7	DB00724	-5.44
J3R	DB01752	-2.39
J3R	DB01960	-0.32
J3R	DB01978	-4.36
J3R	DB03164	-3.46
J3R	DB03358	1.67
J3R	DB03493	-3.55
J3R	DB04103	-3.46
J3R	DB04314	-3.33
